# Supplementary material for: Unique Features of Mycobacterium abscessus Biofilms Formed in Synthetic Cystic Fibrosis Medium
Source: Front Microbiol. 2021 Oct 29;12:743126. doi: 10.3389/fmicb.2021.743126 (PMC8586431; doi:10.3389/fmicb.2021.743126)
Supplement: Supplementary file 2 [file Table_1.XLSX]

## Sheet: mab_rRNA_probes
rRNA_label	probe_ID	probe_sequence
MAB_16s	MAB_16s_0	CGCCGATCCCACCTTCGACAGCTCCCTCCAAAAGGTTAGGCCACTGGCTTCGGGTGTT
MAB_16s	MAB_16s_0bis	CTTCGTCCCAATCGCCGATCCCACCTTCGACAGCTCCCTCCAAAAGGTTAGGCCACT
MAB_16s	MAB_16s_1	ACCGACTTTCATGACGTGACGGGCGGTGTGTACAAGGCCCGGGAACGTAT
MAB_16s	MAB_16s_2	TCACCGCAGCGTTGCTGATCTGCGATTACTAGCGACTCCGACTTCATGGG
MAB_16s	MAB_16s_3	GTCGAGTTGCAGACCCCAATCCGAACTGAGACCAGCTTTAAGGGATTCGC
MAB_16s	MAB_16s_4	TCCACCTTACGGCTTCGCAGCCCTCTGTACTGGCCATTGTAGCATGTGTG
MAB_16s	MAB_16s_5	AAGCCCTGGACATAAGGGGCATGATGACTTGACGTCATCCCCACCTTCCT
MAB_16s	MAB_16s_6	CCGAGTTGACCCCGGCAGTCTCCTACGAGTCCCCGGCATTACCCGCTGGC
MAB_16s	MAB_16s_7	AACATAGGACAAGGGTTGCGCTCGTTGCGGGACTTAACCCAACATCTCAC
MAB_16s	MAB_16s_8	GACACGAGCTGACGACAGCCATGCACCACCTGCACACAGGCCACAAGGGA
MAB_16s	MAB_16s_9	ATACCTATCTCTAGGTACGTCCTGTGCATGTCAAACCCAGGTAAGGTTCT
MAB_16s	MAB_16s_10	TCGCGTTGCATCGAATTAATCCACATGCTCCGCCGCTTGTGCGGGCCCCC
MAB_16s	MAB_16s_11	GTCAATTCCTTTGAGTTTTAGTCTTGCGACCGTACTCCCCAGGCGGGGTA
MAB_16s	MAB_16s_12	CTTAATGCGTTAGCTACGGCACGGATCCCAAGGAAGGAAACCCACACCTA
MAB_16s	MAB_16s_13	GTACCCACCGTTTACGGCGTGGACTACCAGGGTATCTAATCCTGTTCGCT
MAB_16s	MAB_16s_14	ACCCACGCTTTCGCTCCTCAGCGTCAGTTACTGCCCAGAGACCCGCCTTC
MAB_16s	MAB_16s_15	GCCACCGGTGTTCCTCCTGATATCTGCGCATTCCACCGCTACACCAGGAA
MAB_16s	MAB_16s_16	TTCCAGTCTCCCCTGCAGTACTCTAGTCTGCCCGTATCGCCCGCACGCCC
MAB_16s	MAB_16s_17	ACAGTTAAGCTGTGAGTTTTCACGAACAACGCGACAAACCACCTACGAGC
MAB_16s	MAB_16s_18	TCTTTACGCCCAGTAATTCCGGACAACGCTCGGACCCTACGTATTACCGC
MAB_16s	MAB_16s_19	GGCTGCTGGCACGTAGTTGGCCGGTCCTTCTTCTGTAGGTACCGTCACTT
MAB_16s	MAB_16s_20	TCGCTTCGTCCCTACTGAAAGAGGTTTACAACCCGAAGGCCGTCATCCCT
MAB_16s	MAB_16s_21	CACGCGGCGTCGCTGCATCAGGCTTGCGCCCATTGTGCAATATTCCCCAC
MAB_16s	MAB_16s_22	TGCTGCCTCCCGTAGGAGTCTGGGCCGTATCTCAGTCCCAGTGTGGCCGG
MAB_16s	MAB_16s_23	TCACCCTCTCAGGCCGGCTACCCGTCGTCGCCTTGGTGGGCCATTACCCC
MAB_16s	MAB_16s_24	ACCAACAAGCTGATAGGCCGCGGGCTCATCCCACACCGCAAAAGCTTTGC
MAB_16s	MAB_16s_25	ACCACTCACCATGAAGTGTGTGGTCCTATCCGGTATTAGACCCAGTTTCC
MAB_16s	MAB_16s_26	CAGGCTTATCCCAGAGTGCAGGGCAGATCACCCACGTGTTACTCACCCGT
MAB_16s	MAB_16s_27	TACCCCGAAGGGCCTTTCCGTTCGACTTGCATGTGTTAAGCACGCCGCCAGCGTTCGTC
MAB_16s	MAB_16s_27_bis	TCGCCACTCGAGTACCCCGAAGGGCCTTTCCGTTCGACTTGCATGTGTTAAGCACGCCGCC
MAB_23s	MAB_23s_0	ATTAGTAAGTTTTCGGTCGATTAGTGCCAGTTCCCTGAACGTATTACTACGCTTGC
MAB_23s	MAB_23s_1	AGGTCTGGCCTATTGAACCCATAGTCTGTGGGTGACCTTATCCCTCTAAA
MAB_23s	MAB_23s_2	AGGGTAAGAAACCTGGTCTTGGAATAGGTTTCCCGCTTAGATGCTTTCAG
MAB_23s	MAB_23s_3	CGGTTATCCTGTCCGAACGTAGCTATCCAGCCGTGCTCCTGGTGGAACAA
MAB_23s	MAB_23s_4	CTGGTACACCAGAGGTTCGTCCGTCCCGGTCCTCTCGTACTAGGGACAGG
MAB_23s	MAB_23s_5	TTTCCTCAAGTTTCTGACGCGCGCGGCGGATAGAGACCGAACTGTCTCAC
MAB_23s	MAB_23s_6	GACGTTCTAAACCCAGCTCGCGTGCCGCTTTAATGGGCGAACAGCCCAAC
MAB_23s	MAB_23s_7	CCTTGGGACCTGCTCCAGCCCCAGGATGCGACGAGCCGACATCGAGGTGC
MAB_23s	MAB_23s_8	CAAACCATCCCGTCGATATGGACTCTTGGGGAAGATCAGCCTGTTATCCC
MAB_23s	MAB_23s_9	CGGGGTACCTTTTATCCGTTGAGCGACACCCCTTCCACTCAGAGGTGCCG
MAB_23s	MAB_23s_10	GATCACTAGTCCCGACTTTCGTCCCTGCTTGACTTGTAGGTCTCGCAGTC
MAB_23s	MAB_23s_11	AAGCTCCCTTGTGCACTTGCACTCAACACCTGATTGCCGTCCAGGTTGAG
MAB_23s	MAB_23s_12	GGAACCTTTGGGCGCCTCCGTTACATTTTGGGAGGCAACCGCCCCAGTTA
MAB_23s	MAB_23s_13	AACTACCCACCAGGCACTGTCCCTGGACCGGATATACGGTCCGAGGTTAG
MAB_23s	MAB_23s_14	AGGTTCAATACGATCAGAGTGGTATTTCAACGATGACTCCACAAACACTG
MAB_23s	MAB_23s_15	GCGTGCCTGCTTCACAGTCTCCCACCTATCCTACACAAACCGAACCAAAC
MAB_23s	MAB_23s_16	GCCAATACCAAGCTATAGTGAAGGTCCCGGGGTCTTTTCGTCCTGCCGCG
MAB_23s	MAB_23s_17	CGTAACGAGCATCTTTACTCGTAGTGCAATTTCGCCGAGTCTATGGTTGA
MAB_23s	MAB_23s_18	GACAGTTGAGAAGTCGTTACGCCATTCGTGCAGGTCGGAACTTACCCGAC
MAB_23s	MAB_23s_19	AAGGAATTTCGCTACCTTAGGATGGTTATAGTTACCACCGCCGTTTACTG
MAB_23s	MAB_23s_20	GGGCTTAAATTCTCCGCTTCACCCAAGGGTTAACGGGTCCTCTTAACCTT
MAB_23s	MAB_23s_21	CCAGCACCGGGCAGGCGTCAGTCCGTATACATCGTCTTGCGACTTCGCAC
MAB_23s	MAB_23s_22	GGACCTGTGTTTTTAGTAAACAGTCGCTTCTCACTGGTCTCTGCGACCTC
MAB_23s	MAB_23s_23	GTTCAGCTCACGGAGCAAGTCCGGTCACCAAGCGAGGTCCCCCTTCTCCC
MAB_23s	MAB_23s_24	GAAGTTACGGGGGTATTTTGCCGAGTTCCTTAACCATAGTTATCTCGTAC
MAB_23s	MAB_23s_25	GCCTTAGTATTCTCTACCTGACCACCTGTGTTGGTTTGGGGTACGGGCCG
MAB_23s	MAB_23s_26	TGTGTGAACTCACTAGAGGCTTTTCTTGGCAGCATAGGATCACTGAATTC
MAB_23s	MAB_23s_27	GCCTCAATCGGCTATGCGTCACCTCTCAGACGTATGACATCCGGATTTGC
MAB_23s	MAB_23s_28	CTAGATGTCGTCCTACGGGCTTGCTCCGGTATAACCACTAACCGGTACAG
MAB_23s	MAB_23s_29	CTACCTTCCTGCGTCACCCCATCGCTTGACTACTACCACCGAAGGTCCCA
MAB_23s	MAB_23s_30	CGCAGCGGGTTCACGTCGCACTCCGAAGAGATTGATCTAGAACCTTTTGG
MAB_23s	MAB_23s_31	GTGGTTAGTACCGATGATTCATCATGGGCGCGCACACACGGGTACGGGAA
MAB_23s	MAB_23s_32	TATCAACCCGTTGTCCATCGACTACGCCTGTCGGCCTCGCCTTAGGTCCC
MAB_23s	MAB_23s_33	GACTTACCCTGGGAGGACTAGCCTGGCCCAGGAACCCTTGGTCATTCGGC
MAB_23s	MAB_23s_34	GGGCAAGTTTCTCACTTGCCTGTCGCTACTCATGCCTGCATTCTCACTCC
MAB_23s	MAB_23s_35	CGCACCCTCCACTGCTGAATTACTTCGCAGCTTCGCTGGGTGCAGGACGC
MAB_23s	MAB_23s_36	TCCCCTACCCATCCATGCCACTGCCCCGAAGGGAATGTATTGCATGAATG
MAB_23s	MAB_23s_37	CCGCGGCTTCGGCGGTGTACTTGAGCCCCGCTACATTGTCGGCGCACAAT
MAB_23s	MAB_23s_38	CACTTGACCAGTGAGCTATTACGCACTCTTTCAAGGGTGGCTGCTTCTAA
MAB_23s	MAB_23s_39	GCCAACCTCCTGGTTGTCTTCGCGACTGCACATCCTTTTCCACTTAGTAC
MAB_23s	MAB_23s_40	ACGCTTAGGGGCCTTAGCCGGCGATCTGGGCTGTTTCCCTCTCGACGTAC
MAB_23s	MAB_23s_41	GGAGCTTCTCCCCCGCCGTCTCACTGCCGCGCTCTAACTTATTGGCATTC
MAB_23s	MAB_23s_42	GGAGTTTGGCTGACGTCAGTAACCTAGTAGGGCCCATCGGCCATCCAGTA
MAB_23s	MAB_23s_43	GCTCTACCTCCAACAAGAAACACGCGACGCTGCACCTAAATGCATTTCGG
MAB_23s	MAB_23s_44	GGAGAACCAGCTATCACGGAGTTTGATTGGCCTTTCACCCCTACCCACAG
MAB_23s	MAB_23s_45	CTCATCCCCTCAGTCTTCAACCTAAGTGGGTTCGGGCCTCCACGGCGTCT
MAB_23s	MAB_23s_46	TACCGCCGCTTCACCCTGGCCATGGGTAGATCACTCCGCTTCGGGTCCAG
MAB_23s	MAB_23s_47	AACACGCCACTATGGGCGCCCTATTCAGACTCGCTTTCGCTACGGCTACC
MAB_23s	MAB_23s_48	CCACACGGGTTAACCTCGCGACGTGTCCCTGACTCGCAGGCTCATTCTTC
MAB_23s	MAB_23s_49	AAAAGGCACGCCATCACCCCACGAGGAGGCTTTGACGGATTGTAGGCACA
MAB_23s	MAB_23s_50	TGGTTTCAGGTACTATTTCACTCCCCTCCCGGGGTACTTTTCACCATTCC
MAB_23s	MAB_23s_51	CTCACGGTACTAATCCGCTATCGGTCACTAGAGAGTATTTAGGCTTACCG
MAB_23s	MAB_23s_52	GGTGGTCCCGGCAGATTCACAGCAGATTCCACGAGCCCGCTGCTACTCGG
MAB_23s	MAB_23s_53	GATGAAGTACGAGACAGGTGTCGGATTTTCGCGTACCGGACTCTCACCGT
MAB_23s	MAB_23s_54	CTGCGGCGGGCCGTCCCAGACCACTTCCGCTAATCACGACACTTTTTTAC
MAB_23s	MAB_23s_55	TGTCCGCCGGCCTGGTAGAACCGGCAAGTACAACTCCCACAACCCCGCAC
MAB_23s	MAB_23s_56	ACACAACCCCTACCAGGTATCACATGCATGCGGTTTAGCCATCTTCCGCT
MAB_23s	MAB_23s_57	TTCGCTCGCCACTACTCACGGAATCACGGTTGTTTTCTCTTCCTACGGGT
MAB_23s	MAB_23s_58	ACTGAGATGTTTCACTTCCCCGCGTTTCCTCCCAAAGCCTATATATTCAG
MAB_23s	MAB_23s_59	CAGTGGGTAACACGACATCACTCGTGCTGGGTTTCCCCATTCGGAGATCC
MAB_23s	MAB_23s_60	TCGGATCAAAGCTCGGTTGGCAGCTCCCCGAGGCTTATCGCAGCCTCCTA
MAB_23s	MAB_23s_61	CGTCCTTCTTCGGCTTCTAGTGCCAAGGCATTCACCATGCGCCCTTAAGAACTTAG
