# Supplementary material for: Unique Features of Mycobacterium abscessus Biofilms Formed in Synthetic Cystic Fibrosis Medium
Source: Front Microbiol. 2021 Oct 29;12:743126. doi: 10.3389/fmicb.2021.743126 (PMC8586431; doi:10.3389/fmicb.2021.743126)
Supplement: Supplementary file 3 [file Table_2.xlsx]

## Sheet: Unique to biofilm ECM
Table S2A: Unique ECM biofilm proteins (from day 5 biofilms; not found in the ECM of planktonically-grown cells after two and five days)
			Total Spectrum Counts
Gene	Description	Molecular Weight	Biofilm_1	Biofilm_2
MAB_3354*	Probable acyl-[acyl-carrier protein] desaturase DesA1	38 kDa	16	23
MAB_0019	DNA gyrase (subunit A) GyrA (DNA topoisomerase)	92 kDa	23	22
MAB_1580*	Trigger factor (TF)	53 kDa	21	17
MAB_0383c*	Putative transcriptional regulator, PadR-like	26 kDa	24	16
MAB_1041*	hypothetical protein	16 kDa	17	13
MAB_2898c	Threonyl-tRNA synthetase	76 kDa	11	13
MAB_2102	Probable peptidase	48 kDa	11	11
MAB_3400	NADP-dependent alcohol dehydrogenase C	37 kDa	17	10
MAB_3669	hypothetical protein	48 kDa	13	10
MAB_3902c*	hypothetical protein	56 kDa	10	9
MAB_1662c*	Probable sulfite reductase [ferredoxin]	63 kDa	10	9
MAB_1961*	Probable cytochrome c oxidase subunit 2 precursor	39 kDa	10	8
MAB_4420	hypothetical protein	10 kDa	8	8
MAB_2405	hypothetical protein	18 kDa	7	8
MAB_3891c	Probable transcriptional regulator, LuxR family	23 kDa	5	8
MAB_1147c	Probable ribose-phosphate pyrophosphokinase RppK (PRPP synthetase)	36 kDa	18	7
MAB_2489	hypothetical protein	31 kDa	12	7
MAB_4083c	Heparin-binding hemagglutinin (adhesin)	23 kDa	10	7
MAB_2878c	hypothetical protein	59 kDa	8	7
MAB_4525	hypothetical protein	19 kDa	8	7
MAB_2883c*	Holliday junction DNA helicase RuvA	21 kDa	6	7
MAB_4952c	hypothetical protein	20 kDa	11	6
MAB_3487	Probable acyl-CoA dehydrogenase	44 kDa	6	6
MAB_4390	Putative ABC transporter, periplasmic substrate-binding	35 kDa	9	5
MAB_2429c	Probable NADH dehydrogenase (NDH)	52 kDa	7	5
MAB_1586c	hypothetical protein	8 kDa	7	5
MAB_1534	hypothetical protein	54 kDa	6	5

## Sheet: More abundant in biofilm ECM
Table S2B: Proteins in significantly greater abundance in biofilm ECM (day 5) vs ECM from planktonically-grown bacilli ( day 2).
		Total Spectrum counts		Statistical
		Biofilm # 1	Biofilm # 2	significance
MAB_0650*	60 kDa chaperonin 2 (Protein Cpn60 2) (GroEL)	196	154	P<0.01
MAB_3732c*	10 kDa chaperonin (GroES)	183	115	P<0.01
MAB_4273c*	Chaperone protein DnaK (Hsp 70)	167	156	P<0.01
MAB_2730	Probable aconitate hydratase ACN	79	61	P<0.01
MAB_3848c	Elongation factor Tu (EF-Tu)	74	65	P<0.01
MAB_3849c*	Elongation factor G (EF-G)	71	62	P<0.01
MAB_4265c*	Chaperone ClpB	70	67	P<0.01
MAB_2407	Glycine dehydrogenase [decarboxylating]	70	60	P<0.01
MAB_1884c	Probable pyruvate dehydrogenase E1 component AceE	67	55	P<0.05
MAB_1453	ATP synthase beta subunit AtpD	66	46	P<0.01
MAB_1451	ATP synthase alpha chain AtpA	65	61	P<0.05
MAB_1330	1-pyrroline-5-carboxylate dehydrogenase	63	59	P<0.01
MAB_0351	Catalase	61	54	P<0.01
MAB_2760	Probable transaldolase	59	51	P<0.01
MAB_0928c	Putative phosphoserine aminotransferase	50	33	P<0.01
MAB_3731c*	60 kDa chaperonin 1 (GroEL protein 1)	49	39	P<0.01
MAB_2296	30S ribosomal protein S1	48	39	P<0.01
MAB_4127c	Probable dihydrolipoamide dehydrogenase	47	42	P<0.01
MAB_1165	Probable enolase (Eno)	45	39	P<0.01
MAB_3643	Probable bifunctional protein acetyl-/propionyl-CoA carboxylase (alpha chain) AccA3	43	36	P<0.01
MAB_3868c*	DNA-directed RNA polymerase beta' chain	43	41	P<0.01
MAB_1933c*	Probable glutamine synthetase, type I (GlnA1)	43	33	P<0.01
MAB_1571c	Probable aminopeptidase	43	34	P<0.01
MAB_1878c	acyl carrier protein	40	44	P<0.01
MAB_1236	Probable serine or glycine hydroxymethyltransferase	40	31	P<0.05
MAB_1056*	Succinyl-CoA synthetase, beta chain	36	30	P<0.01
MAB_2409c	Malate synthase G GlcB	33	25	P<0.01
MAB_2431c	Possible luciferase-like oxidoreductase	33	29	P<0.01
MAB_2778c*	Probable phosphoglycerate kinase (PGK)	33	23	P<0.01
MAB_1945c	2-oxoglutarate dehydrogenase, E2 component, dihydrolipoamide succinyltransferase	32	24	P<0.01
MAB_3754c	Hypothetical protein	31	33	P<0.05
MAB_2820c	Probable S-adenosylmethionine synthetase (Methionine adenosyltransferase)	29	19	P<0.01
MAB_2639c	Probable pyruvate kinase PykA	28	25	P<0.01
MAB_2561c	Phosphoenolpyruvate carboxykinase	27	19	P<0.01
MAB_4095c	Isocitrate lyase (AceA)	27	19	P<0.05
MAB_1978c	Probable long-chain-fatty-acid--CoA ligase FadD	25	20	P<0.01
MAB_1449	ATP synthase B chain AtpF	24	24	P<0.01
MAB_4249c	Adenylosuccinate synthetase (PurA)	23	22	P<0.01
MAB_1465	Conserved hypothetical protein thioredoxin-like	22	18	P<0.01
MAB_1572	hypothetical protein	22	15	P<0.01
MAB_0972	Putative aldehyde dehydrogenase	22	16	P<0.01
MAB_0003	6-phosphogluconate dehydrogenase Gnd	21	21	P<0.01
MAB_4254c	Fructose-bisphosphate aldolase	21	9	P<0.01
MAB_3876c	50S ribosomal protein L7/L12	20	14	P<0.05
MAB_3894c	Transcription antitermination protein NusG	19	18	P<0.01
MAB_3321c	Ketol-acid reductoisomerase	18	9	P<0.05
MAB_2824c	Putative integration host factor (MihF)	17	18	P<0.01
MAB_3649	Probable aldehyde dehydrogenase	17	16	P<0.01
MAB_3467c	18 kDa antigen (HSP 16.7)	17	23	P<0.01
MAB_1079	Putative molybdopterin biosynthesis protein	17	16	P<0.05
MAB_3217	Hypothetical protein	16	16	P<0.01
MAB_2763	6-phosphogluconolactonase	15	13	P<0.01
MAB_1948c	Probable cytosol aminopeptidase (leucyl aminopeptidase?)	15	13	P<0.01
MAB_1384	Probable malate dehydrogenase	15	11	P<0.01
MAB_3124	Probable enoyl-CoA hydratase	14	15	P<0.01
MAB_1581	ATP-dependent Clp protease, proteolytic subunit 2	14	9	P<0.01
MAB_2739c	Probable thioredoxin TrxB	14	7	P<0.05
MAB_0115c	hypothetical protein	13	15	P<0.01
MAB_4242c*	Probable O-succinylhomoserine sulfhydrylase MetZ	13	11	P<0.01
MAB_3326c	Probable aminotransferase, class III	12	9	P<0.01
MAB_0981c	Possible enoyl-CoA hydratase/isomerase	12	11	P<0.01
MAB_1950	Probable branched-chain amino acid aminotransferase (IlvE)	11	7	P<0.01
MAB_3893c	50S ribosomal protein L11	11	14	P<0.05
MAB_0687	adenylosuccinate lyase	10	8	P<0.05
MAB_3912	hypothetical protein	9	16	P<0.01
MAB_1610*	50s ribosomal protein L21	9	6	P<0.01
MAB_2722c	Enoyl-(acyl-carrier-protein) reductase (NADH)	9	12	P<0.01
MAB_1581	ATP-dependent Clp protease, proteolytic subunit 2	9	11	P<0.01
MAB_4196	Thiamine biosynthesis protein ThiC	8	8	P<0.01
MAB_4293	Putative Fe-S oxidoreductase	8	7	P<0.01
MAB_3377	hypothetical protein	8	6	P<0.05
MAB_2711c	Probable methylmalonyl-CoA mutase large subunit MutB	7	9	P<0.01
MAB_2814	Probable lipase LipH	7	3	P<0.01
MAB_3800c	Probable glutamate dehydrogenase	6	4	P<0.05
MAB_3884*	Possible flavoprotein	4	3	P<0.05
