# Supplementary material for: Unique Features of Mycobacterium abscessus Biofilms Formed in Synthetic Cystic Fibrosis Medium
Source: Front Microbiol. 2021 Oct 29;12:743126. doi: 10.3389/fmicb.2021.743126 (PMC8586431; doi:10.3389/fmicb.2021.743126)
Supplement: Supplementary file 4 [file Table_3.XLSX]

## Sheet: B2vsP1 and B5vsP2 Up
Genes upregulated in both B2 vs P1 and B5 vs P2
		B2 vs P1		B5 vs P2
Gene	Function	Base Mean	log2FC	Base Mean	log2FC
MAB_0018c	Putative methyltransferase	445.3	1.63742	445.3	3.44297
MAB_0045	Hypothetical TetR transcriptional regulator	103.377	1.18639	103.377	1.61099
MAB_0051	hypothetical protein	92.2304	1.85258	92.2304	3.6129
MAB_0052	hypothetical protein	64.7531	1.66204	64.7531	2.21653
MAB_0184c	Hypothetical protein	245.849	3.85344	245.849	3.87805
MAB_0301	Putative carboxylesterase	988.904	2.32093	988.904	3.48321
MAB_0347	Cell division control protein 48 CDC48	175.756	1.0745	175.756	1.23942
MAB_0356c	hypothetical protein	161.201	1.57191	161.201	2.64102
MAB_0382	Glycerol kinase (GlpK)	3566.75	1.86156	3566.75	2.62665
MAB_0383c	Putative transcriptional regulator, PadR-like	11130.3	5.15435	11130.3	6.38174
MAB_0653	Hypothetical MoxR-like ATPase	345.99	1.30573	345.99	1.81138
MAB_0659	Putative dioxygenase	680.206	6.15233	680.206	2.81398
MAB_0660	hypothetical protein	305.539	7.37342	305.539	4.0615
MAB_0661	Putative long chain fatty acid-coA ligase	843.608	6.06326	843.608	4.00086
MAB_0662	hypothetical protein	61.5481	5.95111	61.5481	3.6842
MAB_0663	Probable cyclic synthetase (peptide synthase)	2200.53	5.7318	2200.53	3.92091
MAB_0664	PE family protein	245.139	5.11825	245.139	3.08878
MAB_0667	Hypothetical heavy metal transport/detoxification protein	369.184	4.52747	369.184	2.98578
MAB_0668c	Probable O-methyltransferase OmT	656.086	4.22723	656.086	2.64618
MAB_0669	Hypothetical PPE-family protein	886.546	8.13305	886.546	3.58114
MAB_0746	Putative phosphate ABC transporter, phosphate-binding protein	365.359	3.21237	365.359	2.58289
MAB_0765	Hypothetical conserved integral membrane protein	197.553	2.51487	197.553	2.98869
MAB_0775	Hypothetical protein	189.007	1.42689	189.007	1.96703
MAB_0925c	Putative transcriptional regulator, MarR family	204.356	1.39062	204.356	1.40992
MAB_0927	Probable glycosyltransferase	2562.3	3.85759	2562.3	1.63338
MAB_0947c	Putative luciferase	388.279	1.17188	388.279	1.81598
MAB_0978	Hypothetical protein	315.97	2.26077	315.97	1.50264
MAB_1041	hypothetical protein	1681.21	2.89693	1681.21	1.52511
MAB_1042c	Probable cytochrome c oxidase polypeptide I	5921.93	5.21628	5921.93	4.22032
MAB_1043c	Putative oxidoreductase	1704.14	2.84406	1704.14	3.61142
MAB_1044c	Hypothetical glyoxalase/bleomycin resistance protein	1134.98	3.42552	1134.98	3.72688
MAB_1053c	Conserved hypothetical protein (chorismate mutase?)	799.359	1.35015	799.359	1.98127
MAB_1174c	Probable acyl-CoA synthase FadD	1949.54	2.41287	1949.54	2.74663
MAB_1224	hypothetical protein	188.132	3.78803	188.132	2.3394
MAB_1297c	hypothetical protein	2374.86	2.12414	2374.86	2.47372
MAB_1298c	hypothetical protein	1568.7	1.13467	1568.7	1.29517
MAB_1300c	Hypothetical protein	370.76	1.56564	370.76	1.7678
MAB_1329	Probable glycosyl transferase	507.165	3.05992	507.165	2.95442
MAB_1380	hypothetical protein	265.494	1.65974	265.494	6.5668
MAB_1426	Putative cytochrome P450	2270.88	2.89377	2270.88	2.80972
MAB_1430c	Putative transcriptional regulator, TetR family	63.1115	1.45793	63.1115	2.18514
MAB_1499	Putative FAD dependent oxidoreductase	41.61	2.55842	41.61	3.36905
MAB_1587c	Probable fatty acid desaturase	1980.72	5.23595	1980.72	5.54523
MAB_1588c	Putative oxidoreductase	1147.77	5.54174	1147.77	5.8183
MAB_1589	Putative transcriptional regulator, TetR family	2036.2	3.19158	2036.2	2.86613
MAB_1590c	Hypothetical protein	299.55	3.44293	299.55	3.87387
MAB_1591	hypothetical protein	679.811	1.53127	679.811	1.95831
MAB_1652	Probable sulfate ABC transporter, sulfate-binding protein SubI	286.822	2.03286	286.822	2.56853
MAB_1656	hypothetical protein	228.172	2.32976	228.172	1.82496
MAB_1891	hypothetical protein	81.0367	3.31474	81.0367	5.89346
MAB_1892	Hypothetical protein	238.91	1.94364	238.91	3.60103
MAB_1980c	hypothetical protein	179.02	1.06316	179.02	2.27533
MAB_2050	Putative HTH-type transcriptional regulator AraC	707.635	2.03169	707.635	1.45518
MAB_2113	Hypothetical protein	250.102	1.65798	250.102	2.07096
MAB_2151c	Putative cytochrome P450	770.415	1.25293	770.415	5.52371
MAB_2152	Putative transcriptional regulator, TetR family	245.484	1.47096	245.484	4.59251
MAB_2204	Conserved hypothetical protein (FxsA cytoplasmic membrane protein?)	1151.95	2.63521	1151.95	1.62735
MAB_2205	hypothetical protein	1373.83	1.37477	1373.83	1.53072
MAB_2270c	Putative peroxidase	819.05	5.83724	819.05	1.75897
MAB_2462	Putative sulfonate ABC transporter, periplasmic protein	108.691	1.58765	108.691	3.8099
MAB_2467	Ubiquinol-cytochrome c reductase cytochrome b subunit	86.8391	2.37035	86.8391	2.36408
MAB_2484c	Hypothetical protein	194.205	2.76838	194.205	1.43609
MAB_2486c	Glutamate synthase, large subunit	2034.45	2.05403	2034.45	1.61103
MAB_2490	hypothetical protein	456.7	2.89431	456.7	1.88665
MAB_2506c	Putative transcriptional regulator	92.2997	1.70768	92.2997	2.0489
MAB_2508	hypothetical protein	278.745	1.64453	278.745	1.35572
MAB_2509c	hypothetical protein	37.8453	2.19471	37.8453	1.97025
MAB_2510c	Putative methyltransferase	65.3683	2.91125	65.3683	3.46191
MAB_2517c	hypothetical protein	34.8308	4.52871	34.8308	3.18201
MAB_2518	hypothetical protein	235.668	2.41676	235.668	2.58365
MAB_2519c	hypothetical protein	85.3474	1.683	85.3474	2.52204
MAB_2520c	hypothetical protein	89.6046	2.22116	89.6046	2.39868
MAB_2521c	Hypothetical protein	68.9536	2.39521	68.9536	2.37368
MAB_2522c	hypothetical protein	89.4392	1.65486	89.4392	1.58127
MAB_2525c	Phosphate transport system protein PhoU homolog	153.446	2.76934	153.446	1.54057
MAB_2526c	hypothetical protein	385.285	3.92723	385.285	2.39685
MAB_2528c	hypothetical protein	275.659	1.89761	275.659	1.75324
MAB_2529c	hypothetical protein	68.2242	3.82166	68.2242	3.45603
MAB_2530c	Catalase CatB	293.688	3.4925	293.688	2.24453
MAB_2533	hypothetical protein	157.185	3.43204	157.185	2.91628
MAB_2534c	hypothetical protein	232.427	1.93737	232.427	1.65852
MAB_2537c	Putative pyruvate decarboxylase	284.372	1.87607	284.372	1.45603
MAB_2542	Conserved hypothetical protein (Pyridoxamine 5'-phosphate oxidase-related, FMN-binding?)	262.046	1.31153	262.046	2.0378
MAB_2544c	Putative agmatine deiminase	1267.28	1.35937	1267.28	2.7308
MAB_2545c	Hypothetical nitrilase/cyanide hydratase and apolipoprotein N-acyltransferase	393.122	1.3602	393.122	4.06684
MAB_2546	Probable amidohydrolase	1388.16	1.06933	1388.16	2.65649
MAB_2551	Hypothetical protein	686.731	2.16635	686.731	1.46756
MAB_2556c	hypothetical protein	150.027	1.38155	150.027	2.20636
MAB_2584	Putative esterase	155.393	2.3662	155.393	2.57585
MAB_2585	Probable L-ectoine synthase	58.2161	2.1429	58.2161	6.70025
MAB_2590	Putative polysaccharide deacetylase	244.773	1.53403	244.773	1.99292
MAB_2592c	hypothetical protein	150.04	1.90332	150.04	3.71638
MAB_2633	Probable ATP-binding protein ABC transporter CydC	236.33	1.21601	236.33	2.91665
MAB_2697c	Hypothetical protein	140.445	1.51744	140.445	1.58095
MAB_2706c	Putative transporter	882.049	3.84362	882.049	2.96088
MAB_2716c	Probable manganese transport transmembrane protein	199.37	1.55464	199.37	3.01617
MAB_2717c	hypothetical protein	167.408	2.22721	167.408	3.16394
MAB_2790c	Probable ethanolamine ammonia-lyase, heavy subunit	438.648	3.54073	438.648	1.22989
MAB_2798c	hypothetical protein	533.239	2.77706	533.239	1.87246
MAB_2847c	hypothetical protein	2180.25	1.655	2180.25	1.44298
MAB_2906c	hypothetical protein	203.011	2.26219	203.011	1.74143
MAB_2907	hypothetical protein	208.207	2.30978	208.207	1.70044
MAB_2908c	Probable 2-dehydropantoate 2-reductase	2263.11	1.29392	2263.11	1.2998
MAB_2910c	Conserved hypothetical protein (endoribonuclease?)	1493.68	1.60318	1493.68	1.26411
MAB_2911c	Putative dipeptidase	3378.9	1.6413	3378.9	1.97794
MAB_2914	L-asparagine permease 1 (L-asparagine transport)	362.881	1.73868	362.881	1.39929
MAB_2917	Putative hydrolase	516.59	1.70036	516.59	2.27113
MAB_3020c	Hypothetical protein	189.464	1.20079	189.464	1.59809
MAB_3210c	hypothetical protein	896.95	5.84887	896.95	2.45056
MAB_3211c	Carbonic anhydrase (carbonate dehydratase)	416.231	3.70907	416.231	3.0878
MAB_3240c	Probable ammonia channel (ammonia transporter)	664.488	3.39189	664.488	2.35042
MAB_3253c	Potassium-transporting ATPase B chain	325.783	2.68616	325.783	2.63932
MAB_3254c	Potassium-transporting ATPase A chain	493.598	3.07933	493.598	3.06879
MAB_3294c	3-isopropylmalate dehydratase large subunit	1327.38	1.86352	1327.38	1.57226
MAB_3354	Probable acyl-[acyl-carrier protein] desaturase DesA1	1003.19	2.04027	1003.19	2.52154
MAB_3375	Putative transcriptional regulator, ArsR family	112.44	1.74992	112.44	3.61376
MAB_3424c	hypothetical protein	865.282	2.52357	865.282	1.59949
MAB_3438	Putative short-chain dehydrogenase/reductase	1200.97	2.67161	1200.97	4.7144
MAB_3439	Putative pyrimidine dimer DNA glycosylase	710.803	1.21711	710.803	3.54578
MAB_3520c	Possible transcriptional regulatory protein	929.025	1.43726	929.025	3.71341
MAB_3521c	Probable nitrite reductase	567.853	1.52497	567.853	3.44986
MAB_3522c	Probable nitrite reductase	2091.78	1.65974	2091.78	5.27223
MAB_3553	Possible 2-isopropylmalate synthase	43.695	2.03566	43.695	3.15609
MAB_3593	Possible Mg2+ transport P-type ATPase C MgtC	195.029	1.69731	195.029	1.73256
MAB_3598c	Putative alkane-1-monooxygenase AlkB (fatty acid omega-hydroxylase)	1876.88	1.77569	1876.88	1.36748
MAB_3624c	Hypothetical protein	283.47	1.80538	283.47	1.91836
MAB_3726	Putative transcriptional regulator, WhiB family	635.137	3.37764	635.137	1.61209
MAB_3867	Hypothetical protein	533.659	4.25073	533.659	2.78691
MAB_3874c	Putative dioxygenase	656.384	1.61298	656.384	4.95145
MAB_3890c	Probable histidine kinase response regulator	4842.09	1.96379	4842.09	1.75393
MAB_3900c	hypothetical protein	468.511	4.13124	468.511	2.21701
MAB_3901	Peptidase C56 PfpI	482.646	4.12767	482.646	3.8141
MAB_3902c	hypothetical protein	3222.96	5.29127	3222.96	5.31228
MAB_3903	hypothetical protein	895.912	4.43507	895.912	2.54131
MAB_3904	hypothetical protein	552.386	4.4577	552.386	4.42846
MAB_3905	Hypothetical protein	73.8105	3.04033	73.8105	2.58609
MAB_3922c	hypothetical protein	57.3233	1.61459	57.3233	4.14275
MAB_3927c	Probable protease HtpX homolog	1149.48	2.62374	1149.48	1.34189
MAB_3931c	Probable glycosyl transferase	127.35	2.27652	127.35	1.72484
MAB_3937	Hypothetical protein	1258.43	3.07426	1258.43	1.6938
MAB_3938	Putative Clp protease subunit	812.802	3.41021	812.802	2.79657
MAB_3974c	Putative cytochrome C biogenesis protein ResB	641.209	1.13942	641.209	1.3776
MAB_4003c	Putative UDP-glucose 4-epimerase GalE1	2015.81	1.11219	2015.81	1.37012
MAB_4017c	Probable monooxygenase	288.488	1.31291	288.488	5.13669
MAB_4064	Major facilitator family transporter	179.638	1.30802	179.638	2.2383
MAB_4134	Putative lipase	203.126	3.08711	203.126	2.49951
MAB_4141	PE/PPE family protein	226.168	2.67128	226.168	1.97074
MAB_4155c	hypothetical protein	197.327	1.51947	197.327	1.86623
MAB_4274c	hypothetical protein	166.989	1.49732	166.989	2.44422
MAB_4398c	hypothetical protein	279.626	1.53701	279.626	1.28201
MAB_4509c	hypothetical protein	2252.76	3.45945	2252.76	3.9955
MAB_4515c	Putative Mce family protein	12.9736	2.4641	12.9736	3.69453
MAB_4582c	hypothetical protein	319.891	1.50844	319.891	1.52022
MAB_4637	Galactose-1-phosphate uridylyltransferase GalT	204.947	2.04561	204.947	1.9425
MAB_4639	Putative Na+/solute symporter	242.338	1.18872	242.338	1.32313
MAB_4663	Hypothetical protein	815.093	2.21729	815.093	2.12407
MAB_4671c	Probable ABC transporter, ATP-binding protein	173.742	2.47179	173.742	1.79096
MAB_4672c	Probable ABC transporter, permease protein	346.306	2.44878	346.306	2.48828
MAB_4673c	Putative aminotransferase/cysteine desulfhydrase	156.66	3.24566	156.66	2.6818
MAB_4675c	Acyl-protein synthetase	278.087	5.27932	278.087	1.79262
MAB_4681c	hypothetical protein	128.552	2.00488	128.552	1.63806
MAB_4764c	hypothetical protein	228.195	1.31057	228.195	5.27052
MAB_4773	Probable heme oxygenase	309.855	3.29404	309.855	2.81468
MAB_4786c	Hypothetical protein	167.524	1.87683	167.524	2.95927
MAB_4788c	hypothetical protein	479.187	1.27074	479.187	4.22343
MAB_4789c	Hypothetical protein	328.179	1.47567	328.179	4.33543
MAB_4810c	Hypothetical protein	493.182	1.75582	493.182	2.39292
MAB_4938	Possible alternative RNA polymerase sigma factor SigM	835.002	2.9654	835.002	1.83333

## Sheet: B2vsP1 and B5vsP2 Dn
Genes downregulated in both B2 vs P1 and B5 vs P2
		B2 vs P1		B5 vs P2
Gene	Function	Base Mean	log2FC	Base Mean	log2FC
MAB_0068	Putative transcriptional regulator, GntR family	983.621	-2.9592	983.621	-2.70895
MAB_0107c	hypothetical protein	2027.04	-1.45821	2027.04	-1.71837
MAB_0118c	Probable superoxide dismutase (Mn)	9047.86	-1.7095	9047.86	-1.30767
MAB_0140c	Probable monooxygenase	161.781	-1.72079	161.781	-1.24686
MAB_0142c	Putative monooxygenase	158.176	-1.58282	158.176	-1.37796
MAB_0197	Putative alkylhydroperoxidase AhpD core	290.085	-2.17368	290.085	-1.95661
MAB_0198	hypothetical protein	432.812	-1.2352	432.812	-1.03457
MAB_0248c	Putative regulatory protein, TetR family	49.1004	-1.39734	49.1004	-1.69784
MAB_0481c	hypothetical protein	226.343	-2.38229	226.343	-1.56947
MAB_0539	hypothetical protein	1236.31	-1.26487	1236.31	-1.54688
MAB_0561	hypothetical protein	2008.12	-1.10104	2008.12	-1.03063
MAB_0568	Putative CarD-like transcriptional regulator	7971.27	-1.48239	7971.27	-1.81575
MAB_0594c	Probable acyl-CoA dehydrogenase FadE	84.9198	-1.83385	84.9198	-1.48337
MAB_0595c	Probable acyl-CoA dehydrogenase FadE	103.203	-1.99466	103.203	-1.35031
MAB_0597	Probable acyl-CoA dehydrogenase FadE	177.524	-1.56578	177.524	-1.58516
MAB_0599	Probable transcriptional regulator TetR family	202.931	-1.62051	202.931	-2.73491
MAB_0600	Probable acetyl-CoA acetyltransferase FadA	510.201	-1.41325	510.201	-1.8668
MAB_0621c	Probable dehydrogenase/dehydratase (MaoC family)	401.113	-1.6047	401.113	-1.37347
MAB_0622c	Probable dehydrogenase	136.447	-1.44495	136.447	-2.72213
MAB_0665	PE family protein	857.488	-1.60018	857.488	-3.41037
MAB_0739c	hypothetical protein	2270.82	-1.30073	2270.82	-1.87204
MAB_1029c	Putative transcriptional regulator, MarR family	1753.23	-1.4013	1753.23	-3.56023
MAB_1070c	Probable acyl-CoA dehydrogenase	353.336	-1.14901	353.336	-0.983563
MAB_1178c	hypothetical protein	4753.53	-2.09503	4753.53	-3.42524
MAB_1184c	Putative transcriptional regulator, MarR family	597.494	-2.07513	597.494	-1.39657
MAB_1185c	Probable enoyl-CoA hydratase	1496.11	-2.63697	1496.11	-1.4637
MAB_1186c	3-hydroxyisobutyrate dehydrogenase	1213.45	-3.11995	1213.45	-1.40718
MAB_1196	Proline-rich antigen (36 kDa antigen)	5298.09	-1.27183	5298.09	-1.70039
MAB_1211c	Probable cytochrome P450	177.449	-1.13815	177.449	-1.15868
MAB_1214c	Probable cytochrome P450	161.541	-1.1193	161.541	-1.16153
MAB_1386	Putative esterase/lipase/beta-lactamase	569.456	-2.50593	569.456	-1.14161
MAB_1594	Probable ferredoxin oxidoreductase, alpha subunit	5675.67	-2.47752	5675.67	-1.36167
MAB_1595	Probable ferredoxin oxidoreductase, beta subunit	2446.28	-2.19316	2446.28	-1.17139
MAB_1630c	hypothetical protein	145.561	-1.85824	145.561	-2.15385
MAB_1676	Probable undecaprenyl pyrophosphate synthetase	866.229	-1.15939	866.229	-1.25903
MAB_1705c	Putative transcriptional regulator, GntR family	165.162	-1.75841	165.162	-3.60737
MAB_1879c	Putative malonyl CoA-ACP transacylase FabD	2716.81	-2.50737	2716.81	-1.53023
MAB_1916c	3-methyl-2-oxobutanoate hydroxymethyltransferase	2344.66	-1.69401	2344.66	-1.94592
MAB_2012	hypothetical protein	2560.41	-1.29649	2560.41	-1.16344
MAB_2107	hypothetical protein	750.95	-1.93213	750.95	-3.0578
MAB_2120c	Putative polyketide synthase MbtC	1583.02	-1.50891	1583.02	-2.7267
MAB_2122	Putative peptide synthetase MbtE	4137.36	-2.59543	4137.36	-3.14476
MAB_2123	Putative peptide synthetase MbtF	2723.85	-2.4042	2723.85	-2.62805
MAB_2124	Putative phenyloxazoline synthase MbtB	2977.61	-2.59455	2977.61	-2.71707
MAB_2136	NADH-quinone oxidoreductase, C subunit NuoC	293.59	-1.79878	293.59	-1.5422
MAB_2137	NADH-quinone oxidoreductase, D subunit NuoD	1197.07	-2.52964	1197.07	-2.77575
MAB_2138	NADH-quinone oxidoreductase, E subunit NuoE	729.127	-1.93229	729.127	-2.61533
MAB_2139	NADH-quinone oxidoreductase, F subunit NuoF	1020.37	-2.95726	1020.37	-3.03268
MAB_2140	NADH-quinone oxidoreductase, G subunit NuoG	3139.53	-2.84318	3139.53	-3.27413
MAB_2141	NADH-quinone oxidoreductase, H subunit NuoH	2088.01	-3.22776	2088.01	-3.31693
MAB_2142	NADH-quinone oxidoreductase, I subunit NuoI	626.277	-3.27164	626.277	-3.79066
MAB_2143	NADH-quinone oxidoreductase, J subunit NuoJ	1173.62	-3.28444	1173.62	-3.05596
MAB_2144	NADH-quinone oxidoreductase, K subunit NuoK	296.083	-2.92046	296.083	-2.5434
MAB_2145	NADH-quinone oxidoreductase, L subunit NuoL	2963.87	-3.32163	2963.87	-2.54721
MAB_2146	NADH-quinone oxidoreductase, M subunit NuoM	1615.32	-2.80338	1615.32	-2.43511
MAB_2147	NADH-quinone oxidoreductase, N subunit NuoN	1556.38	-2.77196	1556.38	-2.4734
MAB_2157	Probable acyl-[acyl-carrier protein] desaturase	10619.8	-2.58904	10619.8	-2.97749
MAB_2224c	hypothetical protein	2015.21	-1.71933	2015.21	-1.72306
MAB_2225c	Probable peptidase	3953.83	-1.95977	3953.83	-1.70751
MAB_2226c	hypothetical protein	3546.59	-2.00972	3546.59	-1.55597
MAB_2227c	hypothetical protein	2767.55	-1.50289	2767.55	-2.38808
MAB_2228c	ESAT-6-like protein esxH	1173.1	-1.8255	1173.1	-4.11529
MAB_2229c	Hypothetical PE family protein	1714.96	-1.97988	1714.96	-4.44188
MAB_2230c	Hypothetical PPE family protein	3869.95	-1.38593	3869.95	-3.20731
MAB_2231c	Hypothetical PE family protein	634.765	-2.55984	634.765	-3.50996
MAB_2232c	Putative FtsK/SpoIIIE family protein	13418.1	-1.42912	13418.1	-3.15957
MAB_2233c	hypothetical protein	4610.2	-1.47689	4610.2	-3.51695
MAB_2234c	Conserved hypothetical protein (AAA ATPase?)	4981.97	-1.30567	4981.97	-2.73829
MAB_2245	Putative anthranilate synthase component I TrpE2/ Salicylate synthase MbtI	3047.76	-2.32781	3047.76	-3.2325
MAB_2248	Probable peptide synthetase MbtE	3667.04	-1.77324	3667.04	-2.7962
MAB_2249	Probable lysine-N-oxygenase MbtG	1486.84	-2.38269	1486.84	-3.17647
MAB_2250	Putative MbtH family protein	882.021	-2.38824	882.021	-3.71799
MAB_2251	hypothetical protein	86.5455	-2.45033	86.5455	-1.92703
MAB_2261c	Hypothetical ABC transporter ATP-binding protein	2770.59	-1.62446	2770.59	-3.71378
MAB_2379	Hypothetical lipoprotein LpqH precursor	1689.72	-3.8154	1689.72	-2.3846
MAB_2417	hypothetical protein	452.878	-1.55894	452.878	-2.88822
MAB_2432c	Putative short chain dehydrogenase/reductase	960.622	-1.4335	960.622	-1.45664
MAB_2448	Hypothetical protein	66.2739	-1.62818	66.2739	-1.92321
MAB_2470c	Catalase/peroxidase (KatG)	30555.6	-1.22366	30555.6	-3.93674
MAB_2488c	Conserved hypothetical protein (9 kDa antigen)	1622.71	-2.19432	1622.71	-1.58242
MAB_2727c	Hypothetical invasion protein Inv2	1870.5	-1.96437	1870.5	-1.25455
MAB_2762	Putative OxpP cycle protein OpcA	1429.9	-1.24278	1429.9	-1.7884
MAB_2763	6-phosphogluconolactonase	845.653	-1.51014	845.653	-1.75734
MAB_2786	Hypothetical protein	850.734	-1.46469	850.734	-2.37708
MAB_2901c	Conserved hypothetical protein (thioesterase?)	245.823	-1.81266	245.823	-1.77404
MAB_2903	Hypothetical protein	983.977	-1.86182	983.977	-2.61376
MAB_2967c	hypothetical protein	297.32	-1.50536	297.32	-2.83669
MAB_3065c	hypothetical protein	706.401	-1.49086	706.401	-2.03789
MAB_3099c	Putative transcriptional regulator, AsnC family	89.6908	-2.26702	89.6908	-1.47229
MAB_3100	L-alanine dehydrogenase (ALD)	20971	-6.59374	20971	-5.18713
MAB_3101c	hypothetical protein	6144.13	-5.28919	6144.13	-3.91793
MAB_3151	Putative TetR-family transcriptional regulator	336.665	-2.17597	336.665	-2.02391
MAB_3152c	Hypothetical protein	344.065	-3.00197	344.065	-3.33434
MAB_3153c	Hypothetical protein	222.007	-3.44494	222.007	-3.44402
MAB_3154c	hypothetical protein	583.695	-2.87796	583.695	-2.63154
MAB_3217	Hypothetical protein	1398.73	-3.74046	1398.73	-2.49311
MAB_3218	Hypothetical protein	3344.47	-3.07656	3344.47	-3.51471
MAB_3219	hypothetical protein	512.822	-2.30304	512.822	-1.88851
MAB_3220	Hypothetical protein	1445.52	-1.74564	1445.52	-1.51402
MAB_3272c	Probable cutinase Cut1	2500.71	-1.18588	2500.71	-1.07286
MAB_3312	Putative transcriptional regulator, TetR family	310.152	-1.92362	310.152	-2.639
MAB_3369	Putative integral membrane amino acid transport protein	1376.42	-3.96154	1376.42	-5.12429
MAB_3486	Probable acyl-CoA dehydrogenase	2950.05	-2.0399	2950.05	-2.83686
MAB_3493	Hypothetical protein	2257.83	-1.41084	2257.83	-2.55972
MAB_3508c	Putative transcriptional regulator	1454.2	-1.51515	1454.2	-1.54011
MAB_3509c	Hypothetical protein	4556.21	-1.54149	4556.21	-1.42969
MAB_3565	Putative transcriptional regulator, TetR family	97.2114	-1.3269	97.2114	-1.51515
MAB_3591c	DNA-binding response regulator MtrA	2029.71	-2.06208	2029.71	-1.18848
MAB_3632	hypothetical protein	718.895	-1.44387	718.895	-1.59563
MAB_3711	Putative nucleoside hydrolase IunH	441.4	-2.58733	441.4	-1.07652
MAB_3834c	Possible L-lactate dehydrogenase (cytochrome) LldD1	1673.97	-1.88755	1673.97	-1.59814
MAB_3835c	Probable coenzyme PQQ synthesis protein E PqqE	1519.26	-1.80889	1519.26	-1.62691
MAB_3836c	hypothetical protein	2750.62	-2.58066	2750.62	-2.57843
MAB_3837	Probable transcriptional regulatory protein TetR	250.831	-1.57588	250.831	-1.5627
MAB_3959c	Putative ATP-dependent Clp protease	207.388	-1.39689	207.388	-1.73267
MAB_4072c	hypothetical protein	190.331	-1.15513	190.331	-1.34858
MAB_4086	Possible TetR-family transcriptional regulator	654.734	-1.5046	654.734	-1.8833
MAB_4107c	Glycosyltransferase GtfA	4216.22	-1.63102	4216.22	-1.52471
MAB_4114	hypothetical protein	5455.54	-1.69919	5455.54	-1.63579
MAB_4205	hypothetical protein	208.808	-1.31747	208.808	-2.71808
MAB_4240c	Putative membrane protein, MmpL	1514.17	-1.98007	1514.17	-1.93566
MAB_4241c	Hypothetical protein	231.357	-1.34888	231.357	-1.20943
MAB_4285	hypothetical protein	553.722	-1.75193	553.722	-4.10915
MAB_4336	Probable acyl-CoA dehydrogenase FadE	1927.08	-1.39482	1927.08	-1.33048
MAB_4338c	hypothetical protein	629.307	-1.31532	629.307	-1.38088
MAB_4484	Probable aldehyde dehydrogenase	333.627	-1.11155	333.627	-1.16095
MAB_4522c	Possible epoxide hydrolase EphF	539.362	-1.99754	539.362	-1.77144
MAB_4538c	Putative acyl-CoA dehydrogenase FadE	4063.74	-3.31177	4063.74	-3.16016
MAB_4539c	Putative acyl-CoA carboxylase alpha subunit AccA	4294.85	-3.79078	4294.85	-3.05526
MAB_4540c	Putative acetyl-CoA carboxylase beta subunit AccD	1872.06	-3.28721	1872.06	-1.91358
MAB_4604c	Putative short-chain dehydrogenase/reductase	1362.26	-1.58093	1362.26	-1.2228
MAB_4605c	Probable aldehyde dehydrogenase	3925.51	-0.97846	3925.51	-0.931194
MAB_4623c	5-methyltetrahydropteroyltriglutamate--homocysteine S-methyltransferase	5446.03	-2.42881	5446.03	-1.41183
MAB_4713	Similarity with Glyoxalase/Bleomycin resistance protein	1268.61	-1.42261	1268.61	-1.65127
MAB_4721	Hypothetical protein	3497.04	-1.73381	3497.04	-4.61126
MAB_4742c	hypothetical protein	19911.2	-2.34244	19911.2	-2.73465
MAB_4743c	Putative dehydrogenase/reductase	41149.4	-3.22113	41149.4	-3.28825
MAB_4744c	hypothetical protein	17043.7	-3.1193	17043.7	-2.70313
MAB_4745	Putative membrane protein, MmpS	1588.5	-2.90464	1588.5	-2.69205
MAB_4746	Putative membrane protein, MmpL	11481.6	-2.64349	11481.6	-2.53647
MAB_4747	hypothetical protein	10047.9	-2.55605	10047.9	-4.9805
MAB_4783	PPE family protein	1646.34	-2.21948	1646.34	-2.08461
MAB_4915c	Hypothetical protein	566.334	-1.84665	566.334	-2.78924
MAB_4916c	Putative dihydrolipoamide acyltransferase component	15730.8	-2.30452	15730.8	-3.91112
MAB_4917c	Pyruvate dehydrogenase E1 component beta subunit	10018.1	-2.3814	10018.1	-3.74659
MAB_4918c	Pyruvate dehydrogenase E1 component alpha subunit	9525.53	-1.83029	9525.53	-3.37579
MAB_4919	Putative transcriptional regulator, AsnC family	171.136	-2.1572	171.136	-3.76348

## Sheet: Unique B2vsP1 Up
Genes upregulated only in B2 vs P1
Gene	Function	Base Mean	log2FC
MAB_0022c	Probable permease	428.184	1.69656
MAB_0081	Putative 3-ketosteroid 1-dehydrogenase or fumarate reductase/succinate dehydrogenase	122.102	1.33449
MAB_0082c	hypothetical protein	404.861	1.6567
MAB_0119c	Hypothetical protein	870.776	2.12521
MAB_0162c	hypothetical protein	318.368	1.23335
MAB_0183c	Putative cation transporter	556.747	3.33382
MAB_0193c	hypothetical protein	57.2776	1.69208
MAB_0212	hypothetical protein	577.921	4.46351
MAB_0213c	hypothetical protein	2258.23	3.86926
MAB_0269c	Hypothetical protein	76.4629	2.45596
MAB_0270c	Hypothetical protein	74.3185	5.19974
MAB_0291	CdaR family transcriptional regulator	236.466	1.22384
MAB_0346	hypothetical protein	576.271	1.2654
MAB_0375	Hypothetical protein	91.6458	1.85394
MAB_0385	Conserved hypothetical protein (cation transporter?)	558.296	1.11428
MAB_0390c	hypothetical protein	259.345	1.27522
MAB_0406c	Cysteine synthase/cystathionine beta-synthase family	573.435	1.00976
MAB_0409	Putative transcriptional regulator WhiB	8056.62	1.18021
MAB_0417c	hypothetical protein	1121.34	1.96729
MAB_0432	hypothetical protein	264.548	2.00271
MAB_0435c	Putative transcriptional regulator	292.445	3.42614
MAB_0436	hypothetical protein	54.03	1.82257
MAB_0447c	Hypothetical protein	651.992	1.91154
MAB_0448c	Hypothetical protein	3292.54	6.03775
MAB_0449	Probable copper-transporting ATPase	36921.7	4.85282
MAB_0450c	Putative ABC transport system membrane protein	4724.94	4.05464
MAB_0451c	Possible cysteine synthase	14727	5.7076
MAB_0452c	Hypothetical protein	7529.47	4.03829
MAB_0453c	hypothetical protein	2581.76	3.74604
MAB_0454c	Putative metal-binding protein	575.38	5.02169
MAB_0455	Hypothetical protein	1142.81	4.03285
MAB_0456	Hypothetical protein	2308.15	5.07579
MAB_0457	Hypothetical protein	1374.13	6.96758
MAB_0458	Hypothetical protein	1708.04	4.56941
MAB_0459c	Possible glycosyl hydrolase	1879.86	2.93942
MAB_0460	Hypothetical protein	1212.35	2.44552
MAB_0461	Hypothetical protein	559.42	2.80518
MAB_0463c	Probable oxidase (copper-binding protein)	2975.84	1.25053
MAB_0465	Hypothetical protein	1356.44	5.5141
MAB_0466	Hypothetical protein	1182.9	4.45539
MAB_0467	Hypothetical protein	1143.78	2.41855
MAB_0468	Probable transmembrane carbonic anhydrase	1626.88	4.16032
MAB_0469c	Hypothetical protein	1460.61	5.77736
MAB_0470c	Putative hydrolase (alpha/beta hydrolase fold)	6959.68	4.5861
MAB_0473	hypothetical protein	7.46924	3.64823
MAB_0483c	Putative transcriptional regulator, TetR family	154.305	2.1628
MAB_0487	Probable cold shock protein A (CspA)	44361.3	1.3209
MAB_0505c	Putative glycosyl transferase	511.776	1.22115
MAB_0506	Hypothetical protein	5.02163	3.05265
MAB_0516c	hypothetical protein	47.7784	1.9766
MAB_0602c	Hypothetical protein	994.731	2.85084
MAB_0666	ESAT-6-like protein (10 kDa antigen)	146.605	3.51371
MAB_0670	hypothetical protein	252.955	3.59743
MAB_0671	hypothetical protein	77.3333	3.28169
MAB_0673	Putative DNA-binding response regulator PhoP	6402.32	4.93749
MAB_0674	Putative sensor histidine kinase PhoR	5255.77	3.81201
MAB_0694	hypothetical protein	440.189	2.10677
MAB_0741c	hypothetical protein	209.456	2.40541
MAB_0747	Putative phosphate ABC transporter, permease protein	570.076	2.23508
MAB_0748	Putative phosphate ABC transporter, permease protein	418.728	1.69479
MAB_0752c	Putative transcriptional regulator	2999.31	1.18517
MAB_0772c	Hypothetical protein	51.256	2.08261
MAB_0792	Hypothetical protein	150.418	2.12199
MAB_0794	Hypothetical protein	95.0055	1.22937
MAB_0804	Hypothetical protein	63.0715	1.74442
MAB_0820c	Probable NAD-glutamate dehydrogenase	200.259	1.24259
MAB_0926	Probable glycosyltransferase	1780.43	9.62824
MAB_0994	Putative NAD-dependent epimerase/dehydratase	82.7356	1.28157
MAB_1046c	Hypothetical cobalamin synthesis protein P47K/CobW	8171.45	3.56298
MAB_1077	Probable two component sensor kinase MprB	1564.46	1.57112
MAB_1114	Putative metallo-beta-lactamase superfamily	422.2	1.50336
MAB_1115	Hypothetical protein	445.599	3.3846
MAB_1116	hypothetical protein	755.873	2.49119
MAB_1155	Hypothetical protein	688.414	1.39074
MAB_1156c	Probable diaminopimelate decarboxylase LysA	276.464	3.25855
MAB_1169	Putative hydrolase, alpha/beta fold	132.894	1.36479
MAB_1182	hypothetical protein	278.619	3.26784
MAB_1190	hypothetical protein	10533.5	1.322
MAB_1270	hypothetical protein	1567.54	4.81688
MAB_1271c	Probable oxidase (copper-binding protein)	7141.13	6.13931
MAB_1272	Hypothetical protein	2734.86	3.78116
MAB_1273	Possible cysteine synthase A CysK2	5935.58	3.77583
MAB_1274	Putative ABC transporter, permease protein	1673.13	3.20029
MAB_1275	Putative ABC transporter, ATP-binding protein	1938.92	1.51384
MAB_1301c	Hypothetical protein	322.075	3.11078
MAB_1309c	Hypothetical protein	57.2827	1.71791
MAB_1379c	Putative transcriptional regulator, TetR family	162.874	1.52824
MAB_1394c	hypothetical protein	1817.94	2.89921
MAB_1424c	Putative transcriptional regulator, TetR family	678.616	1.73466
MAB_1425	Hypothetical protein	425.617	2.27617
MAB_1445	Putative undecaprenyl-phosphate alpha-N-acetylglucosaminyltransferase	948.441	1.03179
MAB_1488c	hypothetical protein	186.032	1.61485
MAB_1503	2-aminoethylphosphonate ABC transporter permease	61.2443	1.52645
MAB_1520c	Probable membrane protein, MmpL family	358.812	1.9085
MAB_1585	Putative acetyltransferase	1650.64	1.28486
MAB_1586c	hypothetical protein	1883.35	1.52319
MAB_1616	Hypothetical protein	378.871	1.05867
MAB_1651	hypothetical protein	185.374	1.48403
MAB_1653	Probable sulfate ABC transporter, permease protein CysT	290.045	1.7395
MAB_1654	Probable sulfate ABC transporter, permease protein CysW	171.951	1.74797
MAB_1655	Probable sulfate ABC transporter, ATP-binding protein SysA	275.786	1.533
MAB_1663	Probable oxygen-independent coproporphyrinogen III oxidase HemN	284.184	1.02269
MAB_1680	hypothetical protein	4136.92	5.74785
MAB_1681	hypothetical protein	5022.41	5.94852
MAB_1682	Probable NAD-dependent epimerase/dehydratase	2228	6.20323
MAB_1683	Putative fatty acid desaturase	2536.74	6.30601
MAB_1684	Diaminobutyrate--2-oxoglutarate aminotransferase	5003.29	7.00822
MAB_1685	Putative decarboxylase	5508.12	6.32369
MAB_1686	Hypothetical protein	2627.09	6.4854
MAB_1687	hypothetical protein	4205.33	6.35616
MAB_1688	Hypothetical protein	4832.06	6.00104
MAB_1689	Probable daunorubicin resistance ABC transporter ATP-binding subunit DrrA	5525.23	6.44589
MAB_1690	Putative ABC transporter transmembrane protein	4791.37	6.47819
MAB_1691	Hypothetical protein	2341.44	6.97474
MAB_1692	Putative polyketide synthase Pks16/acyl-CoA synthetase	9735.08	6.48666
MAB_1693	Conserved hypothetical protein (YrbE family?)	4356.21	6.62172
MAB_1694	Putative YrbE family protein	1828.58	6.98408
MAB_1695	Putative Mce family protein	3993.23	7.27056
MAB_1696	Putative Mce family protein	3002.31	6.26033
MAB_1697	Putative Mce family protein	1713.93	7.24843
MAB_1698	Putative Mce family protein	2456.89	6.37968
MAB_1699	Putative Mce family protein	2098.96	6.62589
MAB_1700	Putative Mce family protein	2054.45	6.85393
MAB_1701	hypothetical protein	1244.53	6.1858
MAB_1713	Hypothetical ABC transporter ATP-binding protein	1677.74	1.23844
MAB_1836	Arylsulfatase	10.9803	2.14682
MAB_1841c	Putative type-b cytochrome (b561)	602.838	2.60321
MAB_1842c	Probable catalase	1772.16	2.61206
MAB_1846	Putative ABC transporter ATP-binding protein	488.841	1.66824
MAB_1850c	Hypothetical protein	571.85	1.62122
MAB_1855c	Putative zinc-binding alcohol dehydrogenase	153.763	2.07251
MAB_1894c	hypothetical protein	292.245	1.28405
MAB_1896c	Hypothetical protein	17.916	1.76974
MAB_2047c	Probable ferredoxin reductase	1084.61	1.75651
MAB_2048c	Probable cytochrome P450	1660.38	2.12915
MAB_2049c	Probable ferredoxin	353.155	1.87921
MAB_2057	hypothetical protein	174.292	1.36604
MAB_2077	Probable monooxygenase	188.816	2.27406
MAB_2118	Hypothetical protein	521.17	2.62763
MAB_2163	Probable RNA polymerase sigma-70 factor, ECF subfamily	332.356	1.82894
MAB_2176	Probable ABC transporter, permease protein	18.2163	1.84012
MAB_2177	Probable ABC transporter, periplasmic	138.937	1.70306
MAB_2211c	Putative membrane protein, MmpS	602.659	1.89486
MAB_2216	Sulfonate ABC transporter, permease protein SsuC	195.529	2.28421
MAB_2217	Sulfonate ABC transporter, ATP-binding subunit SsuB	73.0773	1.72961
MAB_2218	Sulfonate ABC transporter periplasmic sulfonate-binding protein SsuA	138.117	1.37041
MAB_2235	Possible siderophore-interacting protein	172.012	1.43774
MAB_2236c	Putative short-chain dehydrogenase/reductase	105.707	3.22125
MAB_2271c	hypothetical protein	351.413	4.72179
MAB_2279	Probable ornithine aminotransferase	47.3549	1.75068
MAB_2284	Putative halogenase	298.508	1.05667
MAB_2287	Putative metal dependent phosphohydrolase	296.063	1.88956
MAB_2307c	hypothetical protein	137.873	1.20397
MAB_2317c	hypothetical protein	156.639	2.27014
MAB_2318c	Conserved hypothetical protein (esterase?)	2399.61	2.88821
MAB_2329c	hypothetical protein	110.667	1.34804
MAB_2330	Hypothetical purine cyclase-related protein	1234.84	1.1708
MAB_2331	hypothetical protein	721.063	1.43561
MAB_2377	Hypothetical protein	875.406	1.40981
MAB_2415c	Conserved hypothetical protein (penicillinase repressor?)	1040.19	1.58115
MAB_2416c	Hypothetical protein	32.0034	1.90295
MAB_2438	Probable oxidoreductase	272.75	2.12091
MAB_2447c	Putative transcriptional regulator, TetR family	58.1665	1.4318
MAB_2450	Probable undecaprenyl-diphosphatase	408.232	2.93422
MAB_2451c	Conserved hypothetical protein (esterase?)	1009.79	4.96052
MAB_2481	Putative integral membrane transporter	135.115	2.20275
MAB_2482	Possible monooxygenase	70.7252	1.44732
MAB_2483c	Hypothetical protein	38.4422	2.33153
MAB_2485c	Probable sulfite reductase	641.446	1.93169
MAB_2487	Hypothetical protein	607.576	1.57879
MAB_2489	hypothetical protein	1277.26	3.21186
MAB_2491c	hypothetical protein	189.362	1.54052
MAB_2502	hypothetical protein	189.852	1.19336
MAB_2514c	Conserved hypothetical protein (metallophosphoesterase?)	100.439	1.54294
MAB_2515c	hypothetical protein	97.3476	1.43121
MAB_2516c	hypothetical protein	25.1527	2.37401
MAB_2524	Putative Orn/Lys/Arg decarboxylase	288.106	1.09682
MAB_2527	hypothetical protein	611.993	1.7478
MAB_2531c	hypothetical protein	108.174	2.54356
MAB_2557c	Putative isochorismatase hydrolase EntB	48.6604	2.07531
MAB_2563	hypothetical protein	158.487	1.66973
MAB_2564	Probable carbonic anhydrase	188.952	1.56489
MAB_2565c	Putative transcriptional regulator, ArsR family	329.653	3.77565
MAB_2566	Putative glyoxalase/bleomycin resistance or cadmium-induced protein CadI	602.311	6.59732
MAB_2567	Probable arsenic-transport integral membrane protein ArsC	848.629	5.97382
MAB_2568	Putative arsenate reductase or tyrosine phosphatase	341.452	5.8454
MAB_2581	Putative two component transcriptional regulatory protein	453.495	1.54363
MAB_2582	Putative two component sensor kinase	340.12	1.34462
MAB_2601	Hypothetical protein	63.3877	1.54329
MAB_2602c	Putative transcriptional regulator, ArsR family	153.457	1.95673
MAB_2603c	Probable conserved integral membrane protein	317.192	2.07952
MAB_2604c	Putative transcriptional regulator, ArsR family	208.763	1.99864
MAB_2610	Putative aminotransferase	78.6836	1.62199
MAB_2613	Putative glucose/mannose:H+ symporter GlcP	356.614	2.34378
MAB_2617c	Probable cytochrome c oxidase subunit I	1424.94	1.71858
MAB_2635c	Conserved hypothetical protein (sensor protein?)	1421.29	1.35746
MAB_2770	hypothetical protein	16.083	1.87062
MAB_2775c	Conserved hypothetical protein (metallopeptidase?)	152.683	1.56258
MAB_2791c	Putative ethanolamine permease	750.888	3.9066
MAB_2792c	Probable aldehyde dehydrogenase	838.281	3.83447
MAB_2799	hypothetical protein	680.57	2.847
MAB_2800	hypothetical protein	611.884	1.98907
MAB_2801	hypothetical protein	651.285	1.67802
MAB_2832c	PyrR bifunctional protein (Pyrimidine operon regulatory protein, Uracil phosphoribosyltransferase)	295.044	1.66366
MAB_2862	hypothetical protein	127.013	1.06087
MAB_2863	Putative HAD-superfamily hydrolase YfnB	131.206	1.34342
MAB_2912c	Probable aldolase	4240.75	1.28951
MAB_2913	Putative TetR-family regulatory protein	264.218	1.8655
MAB_2921	Putative bacteriophage protein	68.0743	3.00259
MAB_2922c	Carbon-nitrogen hydrolase family protein/ nitrilase/cyanide hydratase	414.987	1.38956
MAB_2925c	Xanthine dehydrogenase family protein	1394.65	1.08788
MAB_2926c	Putative oxidoreductase (molybdopterin dehydrogenase?)	290.127	1.23977
MAB_2929c	Putative urate oxidase	694.297	1.14685
MAB_2931c	hypothetical protein	185.602	2.20655
MAB_2932c	Probable xanthine/uracil permease	349.055	2.29233
MAB_2933c	Putative transcriptional regulator, GntR family	80.2738	2.24926
MAB_2934	Probable Asp/Glu racemase	146.201	1.01302
MAB_2938	Probable sodium:dicarboxylate symporter	31.3076	2.18761
MAB_2941	Putative oxidoreductase	17.8546	1.86804
MAB_3011	Hypothetical protein	24.2061	1.87115
MAB_3028	RNA polymerase sigma factor	17001.5	2.27745
MAB_3070	Putative short-chain dehydrogenase/reductase	108.16	1.58961
MAB_3126c	Hypothetical protein	1915.23	1.35855
MAB_3127	hypothetical protein	143.256	2.02846
MAB_3149	Putative membrane protein, MmpS family	13.4759	1.74097
MAB_3184	hypothetical protein	598.746	1.42514
MAB_3190c	Putative nicotinamide mononucleotide transporter	144.357	1.24813
MAB_3207	hypothetical protein	192.146	2.89043
MAB_3208c	Putative transcriptional regulator, LysR family	534.18	3.80961
MAB_3209c	Hypothetical protein	208.452	5.6286
MAB_3233	hypothetical protein	98.4581	2.91555
MAB_3249	Hypothetical protein	466.102	2.31465
MAB_3252c	Potassium-transporting ATPase C chain	76.4118	2.16971
MAB_3265c	hypothetical protein	140.71	1.85676
MAB_3295	Putative transcriptional regulator, IclR family	182.221	2.15588
MAB_3300c	Putative transcriptional regulator, TetR family	99.645	1.20467
MAB_3317c	Probable peptide synthetase NRP	467.805	2.5826
MAB_3336c	Probable carboxylesterase LipT	1167.02	1.69173
MAB_3337c	hypothetical protein	274.491	11.8779
MAB_3338c	Hypothetical protein	727.097	10.3847
MAB_3339	Putative sensory transduction protein	405.515	3.20936
MAB_3340	Probable sensor histidine kinase	1059.71	2.73971
MAB_3344	Probable glycosyl transferase	694.148	3.17237
MAB_3353c	Putative xanthine/uracil/vitamin C permease family protein	240.963	1.16124
MAB_3358c	Putative acyltransferase	49.2898	1.48901
MAB_3371c	hypothetical protein	699.517	2.00747
MAB_3402	Hypothetical protein	1030.51	1.32009
MAB_3403c	hypothetical protein	650.673	1.91422
MAB_3429	Putative integral membrane protein	381.744	3.04297
MAB_3431c	Probable isochorismatase hydrolase	63.0096	1.92496
MAB_3432c	Probable cytosine permease	148.015	1.52554
MAB_3502	hypothetical protein	227.311	1.40557
MAB_3552	hypothetical protein	88.0639	3.28226
MAB_3555	Major facilitator superfamily	69.2302	1.42334
MAB_3578c	Probable acyl-CoA dehydrogenase	48.3075	1.27539
MAB_3579c	Putative acyl-CoA synthase/polyketide synthase	39.3697	1.39973
MAB_3695	Hypothetical protein	223.071	1.44247
MAB_3727c	Hypothetical protein	124.776	1.68193
MAB_3728c	Hypothetical protein	298.77	1.37648
MAB_3787	hypothetical protein	1331.35	1.72655
MAB_3788c	hypothetical protein	1687.65	1.11885
MAB_3802c	Hypothetical protein	47.7457	1.16578
MAB_3803c	Probable carboxylesterase	538.933	1.1859
MAB_3808c	Probable dicarboxylic acid transport integral membrane protein KgtP	1127.5	1.35315
MAB_3822	Hypothetical protein	325.382	1.65926
MAB_3881	Cyclopropane-fatty-acyl-phospholipid synthase 1	887.26	2.089
MAB_3889	Putative triacylglycerol lipase precursor	584.643	1.97936
MAB_3891c	Probable transcriptional regulator, LuxR family	10552.3	2.29783
MAB_3926	hypothetical protein	244.662	1.78749
MAB_3949c	hypothetical protein	1020.98	1.87391
MAB_3950c	Probable low-affinity inorganic phosphate transporter	2132.72	2.23919
MAB_3951	hypothetical protein	505.388	2.83811
MAB_3952	Possible O-succinylbenzoic acid--CoA ligase MenE	460.545	1.24509
MAB_3953	hypothetical protein	198.863	1.12061
MAB_3957	Superoxide dismutase SodM	269.574	2.21579
MAB_3961c	Hypothetical cytochrome P450	57.6344	1.29011
MAB_3968	Putative sulfotransferase	109.119	1.5126
MAB_3969	hypothetical protein	58.3266	1.37873
MAB_3982	hypothetical protein	597.746	4.53189
MAB_3984c	Putative metal transporter ATPase	10361.4	4.39196
MAB_4046c	Putative transcriptional regulator, TetR family	558.017	1.00277
MAB_4048c	Sensor-like histidine kinase senX3	752.255	2.42469
MAB_4135c	hypothetical protein	455.423	2.21361
MAB_4139	Putative transcription regulator, ArsR family	112.802	1.96753
MAB_4157c	Probable ferredoxin FdxD	208.694	3.30123
MAB_4199	Putative oxidoreductase	263.993	1.28225
MAB_4232c	Putative oxygenase	144.862	1.46766
MAB_4233c	Putative monooxygenase (luciferase-like)	84.2077	1.29889
MAB_4234c	Putative FMNH2-utilizing oxygenase	113.259	1.78423
MAB_4295c	Probable UDP-glucose 6-dehydrogenase (UdgA)	344.827	1.35638
MAB_4298c	hypothetical protein	283.303	1.80935
MAB_4302	hypothetical protein	65.179	1.43647
MAB_4303	Alpha galactosidase precursor	275.16	1.24182
MAB_4308c	Hypothetical protein	664.461	1.56485
MAB_4309c	Putative serine protease	2351.24	2.87084
MAB_4319	hypothetical protein	10.9523	3.6491
MAB_4399c	hypothetical protein	89.9771	1.97813
MAB_4441	Putative oxidoreductase	942.058	1.42808
MAB_4447	Sulfate ABC transporter, periplasmic protein	56.3828	1.60895
MAB_4478c	Putative short-chain dehydrogenase/reductase	45.4325	2.03152
MAB_4494c	hypothetical protein	324.231	1.58856
MAB_4514c	Putative Mce family protein	21.9901	1.59648
MAB_4541	Putative transcriptional regulator, TetR family	1049.7	1.36839
MAB_4542c	hypothetical protein	924.891	1.3354
MAB_4543c	hypothetical protein	2458.52	1.70672
MAB_4556c	Hypothetical protein	132.077	1.73823
MAB_4558c	Hypothetical protein	74.4605	1.70135
MAB_4561	Conserved hypothetical protein (pirin?)	535.317	1.20499
MAB_4583c	Hypothetical protein	465.105	1.74114
MAB_4633	hypothetical protein	132.558	1.11358
MAB_4638	Galactokinase (GalK)	107.337	1.76263
MAB_4652	Putative RNA polymerase sigma factor	26.6728	1.70096
MAB_4659	Conserved hypothetical protein (phosphoribosyltransferase?)	327.242	1.16822
MAB_4660	hypothetical protein	275.488	1.89217
MAB_4661	hypothetical protein	238.034	1.8739
MAB_4664	Hypothetical protein	3674.33	3.84594
MAB_4665c	Putative short-chain dehydrogenase/reductase	9074.42	5.33169
MAB_4666c	hypothetical protein	43736.9	6.87428
MAB_4667	Putative amidohydrolase	706.468	2.51819
MAB_4668c	AMP-dependent synthetase and ligase	520.634	1.99267
MAB_4670c	Hypothetical protein	64.8763	2.18619
MAB_4674c	Similarity with Nitrogen-fixing NifU-like proteins	44.0151	5.57279
MAB_4724	Sodium/calcium exchanger family protein	185.679	1.20579
MAB_4772	Putative regulatory protein, TetR	143.378	1.95709
MAB_4797	Hypothetical luciferase-like monooxygenase	211.17	2.64874
MAB_4798	hypothetical protein	228.134	2.95114
MAB_4799c	Conserved hypothetical protein (methyltransferase?)	699.45	2.98149
MAB_4807	Bacteriophage protein	383.576	1.21578
MAB_4850c	Phosphate ABC transporter, permease protein PstA-1	9.694	4.53511
MAB_4851c	Phosphate ABC transporter, permease protein PstC-2	5.42328	4.45029
MAB_4852c	Phosphate ABC transporter, periplasmic protein	1.07676	4.82235
MAB_4863	Probable arsenic-transport integral membrane protein ArsC	1.74209	4.31782
MAB_4902c	hypothetical protein	706.533	1.48548
MAB_t5002	tRNA-Ala(TGC)	105.251	2.74489
MAB_t5005	tRNA-Ser(GCT)	753.443	1.91301
MAB_t5014	tRNA-Asp(GTC)	338.21	3.56606
MAB_t5015	tRNA-Phe(GAA)	15.9518	3.46109
MAB_t5025c	tRNA-Gly(TCC)	9.65279	3.16885
MAB_t5026	tRNA-Pro(TGG)	40.6863	2.52991
MAB_t5033	tRNA-Pro(GGG)	27.4395	2.44626
MAB_t5034	tRNA-Leu(CAA)	102.096	2.64629
MAB_t5036	tRNA-Gly(GCC)	10.5876	3.48559
MAB_t5037	tRNA-Cys(GCA)	15.6636	3.39885
MAB_t5038	tRNA-Val(GAC)	88.2037	2.88227
MAB_t5044c	tRNA-Met(CAT)	167.164	3.12279
MAB_t5046c	tRNA-Tyr(GTA)	34.5209	3.89627

## Sheet: Unique B2vsP1 Dn
Genes downregulated in B2 vs P1
Gene	Function	Base Mean	log2FC
MAB_0006	DNA gyrase (subunit B) GyrB (DNA topoisomerase)	2580.32	-1.78609
MAB_0069	Major facilitator family transporter	1363.21	-1.39791
MAB_0088c	Putative oxidoreductase	533.558	-1.66957
MAB_0089c	hypothetical protein	360.679	-1.44507
MAB_0109c	Putative copper resistance protein, CopC family	824.673	-1.14972
MAB_0115c	hypothetical protein	3204.05	-1.54842
MAB_0143c	Putative oxidoreductase EphD	51.5607	-1.69211
MAB_0151c	hypothetical protein	2515.26	-1.57745
MAB_0173	UbiA prenyltransferase family protein	998.19	-1.21628
MAB_0179	Probable fatty-acid-CoA ligase FadD	2352.48	-1.01545
MAB_0180	Polyketide synthase PKS13	6483.53	-1.40602
MAB_0181	Propionyl-CoA carboxylase, beta subunit (PccB)	3932.02	-1.10712
MAB_0247c	Putative acetyltransferase	42.7872	-1.4338
MAB_0281	hypothetical protein	769.74	-1.355
MAB_0315	hypothetical protein	189.457	-1.94142
MAB_0316	Probable enoyl-CoA hydratase	60.6991	-1.55338
MAB_0368	Short-chain dehydrogenase/reductas	1368.53	-1.51207
MAB_0411c	Putative anion transporter ATPase	539.487	-1.02064
MAB_0425c	Acetyl-CoA synthetase	6672.33	-1.27178
MAB_0437c	Hypothetical protein	1395.96	-2.74048
MAB_0482c	hypothetical protein	304.75	-1.36186
MAB_0514	Probable oxidoreductase EphD	316.187	-1.82611
MAB_0540	hypothetical protein	258.971	-1.44759
MAB_0541	Probable pantoate--beta-alanine ligase (PanC)	974.975	-1.92306
MAB_0542	Probable aspartate 1-decarboxylase precursor	285.174	-2.44365
MAB_0543	Conserved hypothetical protein (Bvg accessory factor?)	377.761	-2.04366
MAB_0545	Protein lsr2 precursor	1581.85	-1.93774
MAB_0551	hypothetical protein	2857.73	-1.18662
MAB_0583c	Putative oxidoreductase	77.6678	-1.10238
MAB_0593c	Probable acyl-CoA dehydrogenase FadE	93.9056	-1.30335
MAB_0598	Short-chain dehydrogenase/reductase	86.92	-1.7412
MAB_0604c	Putative CoA-transferase beta subunit	60.4332	-1.75494
MAB_0605c	Putative CoA-transferase alpha subunit	64.2565	-2.2625
MAB_0608	Probable short-chain dehydrogenase/reductase	112.205	-1.74341
MAB_0620c	Hypothetical protein	107.59	-1.4938
MAB_0646c	Putative short-chain dehydrogenase/reductase	48.3671	-1.70349
MAB_0647	Possible transcriptional regulatory protein TetR	116.495	-1.39215
MAB_0650	60 kDa chaperonin 2 (Protein Cpn60 2) (GroEL)	42583.4	-3.5151
MAB_0651c	hypothetical protein	2731.26	-2.30145
MAB_0698	Probable phosphoribosylformylglycinamidine synthase I	1177.34	-1.10295
MAB_0753c	Probable tRNA-dihydrouridine synthase	1515.86	-1.86432
MAB_0754c	Probable fatty acid desaturase	2017.03	-2.38177
MAB_0833	Short-chain dehydrogenase/reductase	131.823	-1.16005
MAB_0845	Probable fatty-acid-CoA racemase Far	958.192	-1.44156
MAB_0852	Possible conserved polyketide synthase associated protein PapA2	294.876	-1.12792
MAB_0853	Probable esterase/lipase LipP	219.016	-1.3241
MAB_0854	hypothetical protein	153.273	-1.24779
MAB_0869c	Probable resuscitation-promoting factor RpfA	5303.55	-2.10047
MAB_0881	Hypothetical tRNA/rRNA methyltransferase	211.959	-1.08062
MAB_0883c	hypothetical protein	1454.58	-1.1868
MAB_0949c	Hypothetical aminotransferase	105.413	-1.57773
MAB_0952	3-oxoacyl-ACP reductase	106.676	-1.6802
MAB_0986	Putative transcriptional regulator, ArsR family	96.9089	-1.30969
MAB_1013	Hypothetical protein	710.205	-1.24399
MAB_1035c	hypothetical protein	146.823	-2.39861
MAB_1036	Putative TetR-family transcriptional regulator	218.427	-2.06162
MAB_1037	Probable tetrapyrrole methylase family protein	125.563	-2.74876
MAB_1055c	Conserved hypothetical protein (peptidase?)	2318.98	-1.41441
MAB_1071c	Probable acetyl-/propionyl-CoA carboxylase alpha subunit AccA2	323.051	-1.38283
MAB_1072c	Pobable propionyl-CoA carboxylase beta subunit AccD2	273.362	-1.34555
MAB_1073c	Probable acyl-CoA dehydrogenase FadE	166.208	-1.43729
MAB_1084c	hypothetical protein	609.98	-1.33807
MAB_1120c	Conserved hypothetical protein (alkylated DNA repair protein?)	125.165	-1.25401
MAB_1131	16S rRNA (adenine(1518)-N(6)/adenine(1519)-N(6))-dimethyltransferase	1400.84	-1.65345
MAB_1132c	Probable L-asparagine permease 1 (transport protein)	925.168	-1.71147
MAB_1140	Putative polyketide synthase Pks16	853.432	-1.31473
MAB_1142c	Probable peptidyl-tRNA hydrolase (PTH)	421.775	-1.15293
MAB_1143c	50S ribosomal protein L25/general stress protein Ctc	1595.62	-1.29273
MAB_1187c	Probable enoyl-CoA hydratase	1349.54	-2.96831
MAB_1188c	Probable acyl-CoA dehydrogenase	1489.92	-3.8074
MAB_1189c	Probable methylmalonic acid semialdehyde dehydrogenase MmsA	2711.5	-3.67495
MAB_1212c	hypothetical protein	56.2898	-1.3412
MAB_1219	Probable short-chain dehydrogenase/reductase	52.7364	-2.11517
MAB_1220	Probable dehydrogenase/reductase	45.1695	-1.46192
MAB_1221	Possible 4-carboxymuconolactone decarboxylase	53.7001	-2.3304
MAB_1222	hypothetical protein	113.973	-1.98762
MAB_1226	Putative ABC transporter, ATP-binding protein	330.966	-1.46377
MAB_1227	Putative ABC transporter, permease protein	285.365	-2.12621
MAB_1237	Possible acyl-[acyl-carrier protein] desaturase DesA2	1550.4	-1.59782
MAB_1250c	Probable fumarate hydratase Fum	1998.75	-1.48464
MAB_1261	Hypothetical protein	864.502	-3.82255
MAB_1262	hypothetical protein	3508.64	-4.19439
MAB_1263	Hypothetical protein	1283.27	-3.56062
MAB_1327	Probable ferredoxin FdxC	879.616	-1.24291
MAB_1328	Probable aminotransferase	825.983	-1.21345
MAB_1330	1-pyrroline-5-carboxylate dehydrogenase	16432.9	-2.68866
MAB_1331	Probable proline dehydrogenase	6131.28	-2.48107
MAB_1332	Probable fatty-acid-CoA ligase FadD	2292.41	-1.53033
MAB_1388c	Probable short-chain dehydrogenase/reductase	450.815	-1.34668
MAB_1438	Probable transcription termination factor Rho	6176.42	-1.27251
MAB_1451	ATP synthase alpha chain AtpA	5579.78	-1.12771
MAB_1495	Probable oxidoreductase	305.525	-1.44425
MAB_1574	Hypothetical carbohydrate-phosphate isomerase	1183.08	-1.7379
MAB_1606	Probable nucleoside diphosphate kinase (NDK)	565.7	-1.24267
MAB_1659c	CysN/CysC bifunctional enzyme	774.04	-1.08584
MAB_1858	Probable ABC transporter antibiotic-transport ATP-binding protein	152.916	-1.42187
MAB_1864	Probable lipid-transfer protein Ltp1/thiolase	399.553	-1.50866
MAB_1865	Probable fatty-acid-CoA ligase FadD	383.745	-1.49887
MAB_1876c	Probable propionyl-CoA carboxylase beta chain 6	2699.17	-1.70713
MAB_1877c	3-oxoacyl-[acyl-carrier-protein] synthase 1 KasA	7381.81	-2.393
MAB_1878c	acyl carrier protein	4395.17	-2.93934
MAB_1915	Probable fatty-acid-coa ligase FadD	3093.01	-1.61914
MAB_2018	Hypothetical protein	1646.19	-0.953639
MAB_2104c	Probable dihydroorotate dehydrogenase	933.408	-1.50755
MAB_2252	hypothetical protein	135.411	-1.96337
MAB_2253	Conserved hypothetical protein (MerR?)	175.276	-2.91652
MAB_2254c	PPE family protein	292.932	-2.84461
MAB_2255	Probable non-ribosomal peptide synthetase	237.298	-2.53626
MAB_2256	Probable polyketide synthase	565.826	-2.62271
MAB_2258	Peptide synthetase and polyketide synthase	1127.84	-1.37418
MAB_2259	Putative O-methyltransferase	195.388	-1.65876
MAB_2260	Putative formyltransferase	520.939	-1.40967
MAB_2264c	Probable hydroxylase/dioxygenase	936.213	-3.2299
MAB_2265c	Probable L-ectoine synthase	566.167	-3.46765
MAB_2266c	Probable diaminobutyrate--2-oxoglutarate aminotransferase	1951.01	-3.21356
MAB_2267c	Probable acetyltransferase	1053.01	-2.47557
MAB_2293	Putative transcriptional regulator, MarR family	161.301	-1.20362
MAB_2303	Putative membrane protein, MmpL	2173.83	-1.45716
MAB_2340	Ornithine carbamoyltransferase ArgF	639.28	-1.22551
MAB_2364	CTP synthase PyrG	1712.55	-1.25013
MAB_2365	Hypothetical MutT/nudix family protein	600.06	-1.68669
MAB_2366	Tyrosine recombinase XerD	414.433	-1.52105
MAB_2389	Possible fumarate reductase/succinate dehydrogenase	1530.18	-1.18332
MAB_2456	hypothetical protein	469.351	-1.31254
MAB_2492	Probable sulfite reductase	322.481	-1.2818
MAB_2675	Conserved hypothetical protein (NUDIX hydrolase?)	91.1917	-1.88324
MAB_2711c	Probable methylmalonyl-CoA mutase large subunit MutB	3334.38	-1.04798
MAB_2712c	Probable methylmalonyl-CoA mutase small subunit MutA	2306.45	-0.936946
MAB_2721c	Ferrochelatase (Protoheme ferro-lyase)	587.052	-1.0158
MAB_2722c	Enoyl-(acyl-carrier-protein) reductase (NADH)	911.313	-1.23405
MAB_2728c	Hypothetical invasion protein Inv1	1369.21	-1.74081
MAB_2730	Probable aconitate hydratase ACN	3717.47	-1.4985
MAB_2779c	Glyceraldehyde-3-phosphate dehydrogenase, type I	2295.28	-0.953608
MAB_2823c	Probable guanylate kinase	1193.69	-1.128
MAB_2824c	Putative integration host factor (MihF)	7073.38	-1.22018
MAB_2899c	Putative transcription regulator, AraC family	256.316	-1.13608
MAB_2958	Putative transmembrane-transport protein	2963.41	-1.15335
MAB_2981c	Putative lipoprotein LppU	398.4	-1.65205
MAB_2991c	Probable Na+/H+ antiporter NhaA	1814.5	-1.34339
MAB_3037c	hypothetical protein	832.268	-1.25397
MAB_3081	Short-chain dehydrogenase/reductase	1040.24	-1.5189
MAB_3102c	Putative monooxygenase	272.231	-1.78477
MAB_3123	Putative acyl-CoA dehydrogenase	616.898	-1.2662
MAB_3124	Probable enoyl-CoA hydratase	447.906	-1.43338
MAB_3140c	Prolyl-tRNA synthetase ProS	1076.44	-1.23278
MAB_3142c	Putative transmembrane efflux protein	395.627	-1.31743
MAB_3158c	hypothetical protein	161.434	-1.33058
MAB_3228c	hypothetical protein	306.571	-1.51148
MAB_3229c	30s ribosomal protein S16	1884.77	-1.28118
MAB_3292c	DNA-binding protein HU homolog (Histone-like)	5989.26	-1.77883
MAB_3308	Putative transcriptional regulator, LysR family	252.995	-1.68863
MAB_3311c	hypothetical protein	19.8388	-1.80575
MAB_3360c	hypothetical protein	116.87	-1.80855
MAB_3363c	Electron transfer flavoprotein beta-subunit FixA	2185.16	-1.21095
MAB_3385	hypothetical protein	1043.71	-2.47891
MAB_3386c	hypothetical protein	2244.86	-3.56709
MAB_3387	Putative GntR-family regulatory protein	805.957	-2.09772
MAB_3388c	Probable phosphoserine phosphatase (SerB2)	916.032	-1.3198
MAB_3466c	Hypothetical protein	641.607	-1.77872
MAB_3467c	18 kDa antigen (HSP 16.7)	6772.25	-2.5688
MAB_3481	Probable acyl-CoA dehydrogenase FadE	1209.6	-0.956683
MAB_3487	Probable acyl-CoA dehydrogenase	1084.85	-1.93531
MAB_3548c	Putative fatty acid desaturase	3220.53	-1.64522
MAB_3549c	Putative oxidoreductase	792.222	-1.23174
MAB_3590c	Probable sensor histidine kinase MtrB	3383.22	-1.24851
MAB_3611c	Putative sugar-phosphate nucleotidyl transferase	735.322	-1.05068
MAB_3617	hypothetical protein	246.601	-1.51041
MAB_3618c	Probable acyl-CoA dehydrogenase FadE	2090.19	-1.91292
MAB_3619c	5-(carboxyamino)imidazole ribonucleotide mutase	373.383	-1.2112
MAB_3631	Probable propionyl-CoA carboxylase beta chain 5 AccD5	2928.6	-1.54264
MAB_3643	Probable bifunctional protein acetyl-/propionyl-CoA carboxylase (alpha chain) AccA3	2198.8	-1.5363
MAB_3646c	Probable aminotransferase class-III	11242.6	-3.169
MAB_3648	hypothetical protein	4648.23	-3.20979
MAB_3649	Probable aldehyde dehydrogenase	16622.7	-3.40611
MAB_3650	Putative TetR-family transcriptional regulator	1729.69	-2.38622
MAB_3655c	Probable glycerol-3-phosphate dehydrogenase	712.467	-1.23047
MAB_3710	Possible multi-functional enzyme with acyl-CoA-reductase activity AcrA1	221.148	-1.15552
MAB_3712c	hypothetical protein	383.594	-3.17882
MAB_3713c	hypothetical protein	103.3	-2.78685
MAB_3714c	Putative two-component system response regulator, LuxR family	718.147	-3.18049
MAB_3715c	Putative two-component system sensor kinase	1159.74	-2.51303
MAB_3716	hypothetical protein	11863.3	-4.32249
MAB_3717	Hypothetical protein	1576.59	-3.45755
MAB_3718c	GMP synthase [glutamine-hydrolyzing]	2492.8	-1.77698
MAB_3731c	60 kDa chaperonin 1 (GroEL protein 1)	3768.2	-3.35087
MAB_3732c	10 kDa chaperonin (GroES)	18167.2	-3.90272
MAB_3772c	30S ribosomal protein S11	3049.72	-1.38577
MAB_3780	DTDP-4-dehydrorhamnose 3,5-epimerase RmlC	655.155	-1.0984
MAB_3823	Pyridoxamine 5'-phosphate oxidase	234.471	-1.27087
MAB_3824	hypothetical protein	196.787	-1.82544
MAB_3838c	Putative ferredoxin reductase	906.466	-1.85817
MAB_3839c	Putative transcriptional regulator, AsnC family	57.7341	-2.58554
MAB_3840	hypothetical protein	2615.24	-3.71948
MAB_3841	Ornithine aminotransferase RocD1	1520.34	-3.3833
MAB_3842	Probable cationic amino acid transport integral membrane protein	2262.78	-2.31439
MAB_3843	hypothetical protein	1227.91	-2.00241
MAB_3844c	Putative short-chain dehydrogenase/reductase	520.003	-1.36512
MAB_3884	Possible flavoprotein	466.663	-1.26405
MAB_3947	Possible oxidoreductase	389.884	-1.41277
MAB_3964	hypothetical protein	56.5164	-1.55102
MAB_4019c	Probable oxidoreductase EphD	209.671	-1.0447
MAB_4021c	hypothetical protein	85.713	-1.26241
MAB_4023c	Probable oxidoreductase	57.8916	-1.3882
MAB_4080c	hypothetical protein	1036.74	-1.42392
MAB_4095c	Isocitrate lyase (AceA)	864.275	-1.88511
MAB_4108c	Methyltransferase MtfB	4368.26	-1.41454
MAB_4112c	Putative glycosyltransferase GtfA	552.831	-1.2716
MAB_4131	Hypothetical protein	2105.75	-3.69439
MAB_4132	Hypothetical protein	334.279	-1.77251
MAB_4162c	Putative 2-nitropropane dioxygenase	114.055	-1.44063
MAB_4169	Possible lipid carrier protein or keto acyl-COA thiolase	78.0616	-1.27716
MAB_4172c	Possible siderophore-binding protein	325.492	-1.2275
MAB_4188	Conserved hypothetical protein (acetyltransferase?)	305.488	-1.15926
MAB_4248c	Conserved hypothetical protein (thioesterase?)	351.211	-1.46557
MAB_4249c	Adenylosuccinate synthetase (PurA)	988.862	-1.85924
MAB_4254c	Fructose-bisphosphate aldolase	1972.06	-0.945614
MAB_4282c	Isoniazid inductible gene protein IniC	307.544	-1.10242
MAB_4283c	Conserved hypothetical protein (isoniazid inductible gene protein IniA?)	508.685	-0.970516
MAB_4284c	Hypothetical protein	10170.3	-2.0156
MAB_4376c	Putative acetoacetyl-CoA synthetase	478.209	-1.07726
MAB_4407c	Putative alkylhydroperoxidase AhpD	2899.88	-2.28399
MAB_4408c	Putative alkylhydroperoxidase C	4269.83	-2.19658
MAB_4412c	Putative decarboxylase	559.784	-1.43531
MAB_4415	Probable amidase	1103.32	-1.41463
MAB_4416c	hypothetical protein	641.365	-1.51779
MAB_4417c	Probable aminotransferase	1067.52	-1.45806
MAB_4418	Succinate-semialdehyde dehydrogenase	988.625	-1.17537
MAB_4419	Tartrate dehydrogenase	1000.05	-1.09781
MAB_4422	Putative succinate dehydrogenase, flavoprotein subunit	2865.32	-1.45369
MAB_4423	Putative succinate dehydrogenase, iron-sulfur subunit	1504.34	-1.65317
MAB_4442c	Probable acetyl-CoA acyltransferase	605.144	-1.50104
MAB_4443	Probable 3-oxoacyl-[acyl-carrier protein] reductase	636.445	-1.74732
MAB_4444	Conserved hypothetical protein (MaoC-like dehydratase)	536.241	-1.6447
MAB_4451c	Conserved hypothetical protein (hydrolase?)	1388.56	-1.96639
MAB_4458c	Putative secreted hydrolase	684.357	-0.981521
MAB_4569c	Probable fatty-acid-CoA ligase FadD	765.759	-1.34561
MAB_4588c	Probable enoyl-CoA hydratase/isomerase	979.182	-1.3451
MAB_4589c	Putative phosphotransferase	690.732	-1.5905
MAB_4596c	Putative Mce family protein	1970.16	-1.04021
MAB_4602c	MaoC-like dehydratase	505.549	-1.33403
MAB_4603c	Probable oxidoreductase	1356.25	-1.94349
MAB_4608	3-oxoacyl-[acyl-carrier-protein] synthase 1 KasA	5082.29	-1.83917
MAB_4610c	O-methyltransferase-like	90.3213	-1.40869
MAB_4621c	Putative acetyltransferase	564.103	-1.42678
MAB_4622c	hypothetical protein	1430.55	-1.79958
MAB_4690c	Probable non-ribosomal peptide synthetase PstA	1509.38	-1.23389
MAB_4691c	Probable non-ribosomal peptide synthetase PstA	3543.9	-1.13168
MAB_4702c	hypothetical protein	551.629	-1.87055
MAB_4706c	hypothetical protein	2760.24	-2.71339
MAB_4714c	Probable fatty-acid-coa ligase FadD	20147	-1.89998
MAB_4730	Putative LysR-family transcriptional regulator	183.057	-1.54724
MAB_4756c	Monooxygenase, FAD-binding	99.7537	-1.65882
MAB_4921c	hypothetical protein	335.882	-1.19719

## Sheet: Unique B5vsP2 Up
Genes upregulated in B5 vs P2 only
Gene	Description	Base Mean	log2FC
MAB_0002	DNA polymerase III, beta subunit (DnaN)	2481.77	1.27875
MAB_0017	hypothetical protein	398.992	1.30332
MAB_0043	Putative glutathionylspermidine synthase	135.27	1.8055
MAB_0050c	hypothetical protein	72.9365	2.70859
MAB_0055c	Transcription regulator LysR family	69.5018	2.04519
MAB_0057	Putative short chain dehydrogenase/reductase	120.117	1.89504
MAB_0072c	Putative short chain dehydrogenase/reductase	21.105	3.52361
MAB_0073c	Putative short chain dehydrogenase/reductase	20.1699	5.98054
MAB_0074c	Putative (cyclohexanone) monooxygenase	61.4267	1.92225
MAB_0075	Putative hydroxylase	49.8964	1.96688
MAB_0077	Putative transcriptional regulator, IclR family	265.276	4.57606
MAB_0078	Putative lipase/esterase	136.583	6.44534
MAB_0079c	hypothetical protein	13.6926	4.31462
MAB_0086	Putative taurine dioxygenase	118.468	1.75548
MAB_0091	Putative ferredoxin-dependent glutamate synthase	9056.21	1.48317
MAB_0092	Probable NADH-dependent glutamate synthase (small subunit) GltD	3090.75	1.36918
MAB_0104	Probable enoyl-CoA hydratase/isomerase	225.815	2.19766
MAB_0112	Hypothetical protein	2647.6	1.24117
MAB_0136	hypothetical protein	41.4309	3.64375
MAB_0153	seryl-tRNA synthetase (SerS)	983.372	1.32465
MAB_0170	UDP-galactopyranose mutase (Glf)	838.57	1.5473
MAB_0187	hypothetical protein	176.95	1.85814
MAB_0192c	Probable oxidoreductase	827.204	1.12702
MAB_0302	Putative monooxygenase	348.696	4.74614
MAB_0303	Putative dioxygenase (1H-3-hydroxy-4-oxoquinaldine 2,4-dioxygenase)	338.19	2.75959
MAB_0315	hypothetical protein	189.457	1.26005
MAB_0340	Hypothetical protein	189.586	1.44814
MAB_0343	Aspartate kinase	1948.95	1.5781
MAB_0378	Probable lipid-transfer protein Ltp1/thiolase	1778.12	4.60098
MAB_0379	Conserved hypothetical protein (MaoC-like dehydratase?)	960.133	4.14184
MAB_0380	Probable short-chain dehydrogenase/reductase	1636.26	3.86303
MAB_0391c	hypothetical protein	144.786	1.99431
MAB_0394c	hypothetical protein	101.661	1.43793
MAB_0476c	Putative transcriptional regulator, TetR family	41.6344	1.71908
MAB_0477	Probable membrane protein, MmpS	43.0178	2.88163
MAB_0478	Probable membrane protein, MmpL	202.658	2.58063
MAB_0485	Putative oxidoreductase	467.607	1.28257
MAB_0489	DNA topoisomerase I (Omega-protein)	2667.76	1.06856
MAB_0490c	Putative adenylate cyclase	656.407	1.15904
MAB_0496c	hypothetical protein	233.119	1.50381
MAB_0513	Putative monooxygenase	142.545	2.03632
MAB_0531c	hypothetical protein	523.714	1.4838
MAB_0549c	Putative heme/hemin ABC transporter, permease protein	315.268	1.4714
MAB_0562c	hypothetical protein	988.319	1.15007
MAB_0563	hypothetical protein	366.786	1.68054
MAB_0564c	Probable DNA repair protein RadA	1002.24	2.16681
MAB_0566c	Hypothetical protein	44.8719	2.07855
MAB_0582c	hypothetical protein	261.243	1.24408
MAB_0610	hypothetical protein	202.459	1.53249
MAB_0614	Probable acyl-CoA dehydrogenase FadE	561.137	1.30694
MAB_0645c	hypothetical protein	484.163	1.29228
MAB_0650	60 kDa chaperonin 2 (Protein Cpn60 2) (GroEL)	42583.4	4.04001
MAB_0654	hypothetical protein	136.974	2.1082
MAB_0656	hypothetical protein	150.485	1.95642
MAB_0657	hypothetical protein	186.567	1.39649
MAB_0678	Probable transcriptional regulator, LysR family	174.331	1.2683
MAB_0685	Possible aspartate aminotransferase AspB	234.882	1.52028
MAB_0689	Probable phosphoribosylaminoimidazole-succinocarboxamide synthase PurC	819.773	1.25622
MAB_0690	Probable protease II PrtB	1541.34	1.75218
MAB_0691	Short-chain dehydrogenase/reductas	458.798	1.85617
MAB_0715c	Putative HTH-type transcriptional regulator AraC	89.7364	2.19999
MAB_0717	Probable dehydrogenase/reductase	133.929	1.59801
MAB_0731	Probable aminotransferase, class IV	142.868	1.58339
MAB_0734	hypothetical protein	33.9513	2.15093
MAB_0740c	Probable thiosulfate sulfurtransferase (CysA)	1000.94	1.88846
MAB_0743c	hypothetical protein	274.629	1.28845
MAB_0757	hypothetical protein	361.396	3.36674
MAB_0758	hypothetical protein	52.0415	2.48737
MAB_0811	Conserved hypothetical membrane protein (resistance to D-cycloserine?)	330.554	2.15105
MAB_0812	Putative transcriptional regulator, IclR	315.858	1.32548
MAB_0813c	Putative transcriptional regulator, IclR	174.372	1.37642
MAB_0815	Putative amino acid permease	69.1986	2.71211
MAB_0816	Probable glucose-methanol-choline oxidoreductase	90.2259	3.30684
MAB_0817	Putative aldehyde dehydrogenase	77.3332	2.16069
MAB_0818	Probable tryptophan 2-monooxygenase	91.0528	1.97723
MAB_0852	Possible conserved polyketide synthase associated protein PapA2	294.876	1.6905
MAB_0853	Probable esterase/lipase LipP	219.016	1.97461
MAB_0854	hypothetical protein	153.273	1.49185
MAB_0855	Putative membrane protein, MmpL family	206.543	1.50297
MAB_0856c	Putative transcriptional regulator, TetR family (tetracyclin resistance)	116.851	2.41051
MAB_0857	Putative monooxygenase	318.995	2.6987
MAB_0869c	Probable resuscitation-promoting factor RpfA	5303.55	2.36581
MAB_0874c	hypothetical protein	200.825	1.26549
MAB_0923c	hypothetical protein	697.735	2.40606
MAB_0949c	Hypothetical aminotransferase	105.413	1.40361
MAB_0950c	Putative amino acid permease family protein	111.089	1.6966
MAB_1020	Probable undecaprenyl-phosphate galactosephosphotransferase	320.764	2.32224
MAB_1021	Putative MarR-family transcriptional regulator	93.154	2.06243
MAB_1022	Conserved hypothetical protein (esterase?)	186.724	1.99169
MAB_1052c	Hypothetical protein	908.265	1.75419
MAB_1055c	Conserved hypothetical protein (peptidase?)	2318.98	1.82592
MAB_1056	Succinyl-CoA synthetase, beta chain	4346.87	1.1833
MAB_1057	Succinyl-CoA synthetase, alpha chain	4450.45	1.64961
MAB_1065	Putative ABC transporter, ATP-binding protein	442.972	1.16857
MAB_1083c	hypothetical protein	290.531	2.1087
MAB_1084c	hypothetical protein	609.98	2.77297
MAB_1125c	Hypothetical acetyltransferase, GNAT family	188.13	2.31541
MAB_1130	hypothetical protein	1448.76	2.2876
MAB_1131	16S rRNA (adenine(1518)-N(6)/adenine(1519)-N(6))-dimethyltransferase	1400.84	1.74895
MAB_1139	4-(cytidine 5'-diphospho)-2-C-methyl-D-erythritol kinase	157.4	2.05242
MAB_1142c	Probable peptidyl-tRNA hydrolase (PTH)	421.775	2.85092
MAB_1143c	50S ribosomal protein L25/general stress protein Ctc	1595.62	1.83975
MAB_1164	Putative conserved lipoprotein LpqU	266.39	1.40177
MAB_1168	Conserved hypothetical protein (phosphatase?)	266.524	1.98046
MAB_1191c	Probable phosphoribosylglycinamide formyltransferase 2 (PurT)	360.192	1.4737
MAB_1198c	hypothetical protein	374.682	1.52232
MAB_1210c	Putative short chain dehydrogenase/reductase	196.712	1.367
MAB_1240	Possible glycosyl hydrolase	1572.35	1.16784
MAB_1242c	Hypothetical protein	179.366	3.7345
MAB_1243c	Hypothetical protein	390.017	3.91191
MAB_1244c	Hypothetical protein	97.9532	2.5896
MAB_1245c	Hypothetical protein	161.061	3.55082
MAB_1246c	Hypothetical protein	394.605	2.77154
MAB_1247c	hypothetical protein	629.724	3.00529
MAB_1266	Probable GTP binding protein	273.159	2.67826
MAB_1287	Probable conserved membrane protein, MmpL family	341.698	1.75176
MAB_1310	Possible GTP-binding translation elongation factor	950.306	1.35413
MAB_1323	Hypothetical protein	22.0885	4.12616
MAB_1325c	Probable NADPH dependent 2,4-dienoyl-CoA reductase FadH	835.494	2.88039
MAB_1326c	hypothetical protein	65.0262	3.39188
MAB_1328	Probable aminotransferase	825.983	1.33629
MAB_1334c	hypothetical protein	365.071	1.37096
MAB_1337c	Putative transcriptional regulator, AraC family	209.388	1.49056
MAB_1341	hypothetical protein	229.456	1.32637
MAB_1349	Probable DNA-3-methyladenine glycosylase I TagA	843.747	1.84454
MAB_1356	hypothetical protein	431.172	2.75254
MAB_1357c	hypothetical protein	377.301	2.86216
MAB_1358c	Putative ABC transporter, permease protein	229.716	1.73669
MAB_1381	Putative oxidoreductase EphD	784.154	6.84914
MAB_1382	Putative oxidoreductase EphD	673.793	5.27098
MAB_1383	hypothetical protein	281.899	2.68785
MAB_1395	Probable multidrug resistance transporter, Bcr/CflA family	579.607	1.98589
MAB_1401c	hypothetical protein	915.608	1.21922
MAB_1402c	Putative lipoprotein LprE precursor	228.615	1.53112
MAB_1406c	Probable cytochrome P450	472.007	3.93326
MAB_1409c	Putative drug antiporter protein precursor	364.916	1.83019
MAB_1414c	Probable ABC transporter, ATP-binding protein	190.963	1.12268
MAB_1420	hypothetical protein	1345.97	1.50626
MAB_1428	hypothetical protein	474.975	1.62101
MAB_1429	Putative permease of the major facilitator superfamily	261.419	1.95142
MAB_1431	Conserved hypothetical protein (Putative monooxygenase)	62.1988	1.50181
MAB_1433	Arginyl-tRNA synthetase (ArgS)	822.109	2.50596
MAB_1434	Probable diaminopimelate decarboxylase	1085.84	1.62979
MAB_1435	Probable homoserine dehydrogenase	1101.67	1.38353
MAB_1436	Probable threonine synthase (ThrC)	1412.61	1.07201
MAB_1437	Probable homoserine kinase (ThrB)	603.992	1.83841
MAB_1442	Probable peptide chain release factor 1 (RF-1)	974.409	2.31274
MAB_1447	ATP synthase A chain AtpB	2368.55	1.79282
MAB_1452	ATP synthase gamma subunit AtpG	3109.49	1.10675
MAB_1455	hypothetical protein	421.865	1.34814
MAB_1460	hypothetical protein	428.719	1.44118
MAB_1496c	Putative FAD-binding monooxygenase	339.223	3.11039
MAB_1497c	Putative regulatory protein, TetR family	135.448	2.11819
MAB_1498c	Putative GntR-family transcriptional regulator	177.929	2.90032
MAB_1500	Putative haloacid dehalogenase-like hydrolase	34.104	3.45562
MAB_1501	Probable ABC transporter, periplasmic protein	47.6443	3.17163
MAB_1516	hypothetical protein	632.484	1.3812
MAB_1517c	Probable O-methyltransferase Omt	1448.48	2.10097
MAB_1518	hypothetical protein	475.125	3.33813
MAB_1525c	Putative transcriptional regulator, TetR family	184.862	2.32777
MAB_1526	Putative short chain dehydrogenase/reductase	342.614	2.94226
MAB_1527	Probable monooxygenase	960.243	2.2038
MAB_1535c	hypothetical protein	335.393	2.13425
MAB_1545c	Probable sulfate adenylate transferase, subunit 2 (CysD)	59.2715	1.72307
MAB_1548c	hypothetical protein	222.441	2.33592
MAB_1549c	Putative RNA binding protein, contains S1 domain	752.772	2.41586
MAB_1565c	Alpha-amylase family protein	795.532	1.24211
MAB_1580	Trigger factor (TF)	1706.16	1.71108
MAB_1597	hypothetical protein	42.8459	3.83312
MAB_1600c	hypothetical protein	155.425	1.47154
MAB_1610	50s ribosomal protein L21	1725.42	1.5495
MAB_1611	50S ribosomal protein L27	1601.98	1.80686
MAB_1612	Probable GTP1/Obg-family GTP-binding protein	2581.2	1.92225
MAB_1613	Probable glutamate 5-kinase (ProB)	358.241	1.62227
MAB_1614	Hypothetical protein	566.356	1.7962
MAB_1621	Probable nicotinate-nucleotide adenylyltransferase	363.733	1.79392
MAB_1622	hypothetical protein	150.8	1.72576
MAB_1625	hypothetical protein	639.285	1.75478
MAB_1626	Conserved hypothetical protein (competence protein ComEA?)	169.818	1.91201
MAB_1634c	30s ribosomal protein S20	2125.89	1.56769
MAB_1658c	Conserved hypothetical protein (cobalamin biosynthesis?)	125.017	2.07856
MAB_1662c	Probable sulfite reductase [ferredoxin]	904.376	1.5575
MAB_1673	hypothetical protein	164.419	1.91542
MAB_1858	Probable ABC transporter antibiotic-transport ATP-binding protein	152.916	3.43216
MAB_1859	Probable ABC transporter antibiotic-transport integral membrane protein	77.8827	5.34929
MAB_1860	Probable ABC transporter antibiotic-transport integral membrane protein	154.84	3.03209
MAB_1861c	Putative transcriptional regulator, TetR family	152.987	1.45256
MAB_1862	Conserved hypothetical protein (L-carnitine dehydratase?)	152.413	3.80039
MAB_1863	Probable acyl-CoA dehydrogenase FadE	397.685	2.67288
MAB_1864	Probable lipid-transfer protein Ltp1/thiolase	399.553	2.05476
MAB_1865	Probable fatty-acid-CoA ligase FadD	383.745	2.16495
MAB_1866c	Putative oxygenase	250.453	1.58728
MAB_1869c	Probable zinc-dependent alcohol dehydrogenase AdhE2	606.646	1.51207
MAB_1921	Glutamate-ammonia-ligase adenylyltransferase GlnE	1269.64	1.20037
MAB_1926	Putative transcriptional regulatory protein PrrA	1824.1	1.75298
MAB_1929	hypothetical protein	573.334	1.28078
MAB_1933c	Probable glutamine synthetase, type I (GlnA1)	4512.09	1.0965
MAB_1951c	Conserved hypothetical protein (phosphoesterase?)	453.146	1.02238
MAB_1959	Probable adenosine kinase CbhK	1091.89	1.75972
MAB_1960c	Probable asparagine synthetase AsnB	1814.47	2.11187
MAB_1961	Probable cytochrome c oxidase subunit 2 precursor	4010.72	1.77258
MAB_1962	Probable cytochrome c oxidase polypeptide 4	1167.75	1.67568
MAB_1967c	Probable ubiquinol-cytochrome c reductase iron-sulfur subunit (Rieske iron-sulfur protein)	2826.61	1.57065
MAB_1968c	Probable ubiquinol-cytochrome c reductase cytochrome c subunit	1974.92	1.68255
MAB_1970	Anthranilate phosphoribosyltransferase TrpD	339.95	1.20363
MAB_1973	hypothetical protein	351.384	1.64552
MAB_1974	Putative secreted protein	3771.89	1.58176
MAB_1975	hypothetical protein	606.338	2.68454
MAB_2009	Putative cell division protein FtsZ	2396.09	1.97763
MAB_2019	Putative VanY-type carboxypeptidase	473.081	1.338
MAB_2020c	Possible bifunctional enzyme HhdD isomerase + cyclase/dehydrase	318.89	3.01884
MAB_2021c	Putative carboxymuconolactone decarboxylase	183.545	3.56477
MAB_2024	Amidase family protein	765.283	5.09084
MAB_2025	Possible purine/cytosine permease	267.977	4.63939
MAB_2026	Putative peptidyl-arginine deiminase	210.927	2.76768
MAB_2027	Putative acyl carrier protein	38.8123	2.80334
MAB_2028	Probable 3-oxoacyl-(Acyl-carrier-protein) synthase II KasB	30.2928	3.56153
MAB_2069	hypothetical protein	3760.8	3.04442
MAB_2071	Probable short-chain dehydrogenase/reductase	157.405	3.75235
MAB_2072	hypothetical protein	482.016	1.40809
MAB_2073	Putative monooxygenase	697.608	1.79638
MAB_2114c	Luciferase-like	464.308	2.37404
MAB_2132	Probable ATP phosphoribosyltransferase	835.644	1.20053
MAB_2153	hypothetical protein	343.05	1.31301
MAB_2175	hypothetical protein	93.573	1.72228
MAB_2178	Probable ABC transporter, ATP-binding protein	32.4764	1.83056
MAB_2182c	Hypothetical glycosyl transferase	712.046	2.70425
MAB_2184	hypothetical protein	127.306	1.81816
MAB_2189	Probable ATP-dependent DNA helicase HelY	1137.85	1.32482
MAB_2194	Probabme short-chain dehydrogenase/reductase	108.568	2.22071
MAB_2273	Putative MFS transporter	938.55	1.24542
MAB_2277	Probable aldehyde dehydrogenase	12.1097	3.17373
MAB_2285	Probable Na+/H+ antiporter	93.0866	1.44593
MAB_2313	Hypothetical protein	756.719	1.71466
MAB_2324	Possible tRNA/rRNA methyltransferase	969.803	1.3556
MAB_2325	Putative short-chain dehydrogenase/reductase	815.063	2.38552
MAB_2334	Phenylalanyl-tRNA synthetase alpha chain PheS	421.43	1.49475
MAB_2356	hypothetical protein	212.878	1.64012
MAB_2357	HAD-superfamily hydrolase	277.215	1.55326
MAB_2368	hypothetical protein	313.64	1.38996
MAB_2375	Hypothetical protein	1041.64	1.36472
MAB_2378c	hypothetical protein	287.839	1.23251
MAB_2386	Putative transcriptional regulator, ArsR family	75.5882	3.10279
MAB_2387	hypothetical protein	320.255	2.68527
MAB_2388	Conserved hypothetical protein (lactoylglutathione lyase and related lyases?)	444.538	1.78609
MAB_2391	hypothetical protein	539.084	1.51735
MAB_2392	Putative transcriptional regulator, TetR	175.742	1.52079
MAB_2394	hypothetical protein	960.332	5.08773
MAB_2395	Probable acyl-CoA dehydrogenase FadE	1911.25	4.80177
MAB_2396	Probable acetyltransferase	407.575	2.32659
MAB_2459	hypothetical protein	93.3744	3.92561
MAB_2460	hypothetical protein	167.995	3.29576
MAB_2461	Putative sulfate ABC transporter, ATP-binding protein	118.673	1.73458
MAB_2463	Putative sulfonate ABC transporter, permease	108.037	2.71986
MAB_2535	Probable amino acid transporter	172.123	1.77468
MAB_2536	Hypothetical protein	22.1351	4.33406
MAB_2539c	Probable fatty-acid-CoA ligase FadD	809.456	1.25425
MAB_2540c	Putative Short-chain dehydrogenase/reductase	245.834	2.1761
MAB_2541c	Probable transcriptional regulatory protein TetR	131.405	2.28501
MAB_2547c	hypothetical protein	337.515	1.17169
MAB_2552c	acyltransferase	675.687	1.22547
MAB_2558	Putative carboxylate-amine ligase	79.936	1.88047
MAB_2572c	Putative membrane protein, MmpS	6.36766	4.1431
MAB_2591c	hypothetical protein	176.491	4.36925
MAB_2593	Putative transcriptional regulator, TetR	141.953	2.15047
MAB_2605c	hypothetical protein	245.708	1.5461
MAB_2606c	Putative transcriptional regulator, TetR family	90.5856	3.37063
MAB_2607	Putative flavin-containing monooxygenase	206.832	1.76333
MAB_2609	Possible fatty-acid-CoA ligase FadD	101.773	3.457
MAB_2630	Probable integral membrane cytochrome D ubiquinol oxidase (Subunit I) CydA	742.22	1.72607
MAB_2631	Probable cytochrome D ubiquinol oxydase CydB	353.432	1.65104
MAB_2632	Probable ATP-binding protein ABC transporter CydD	388.181	2.53274
MAB_2643c	Tryptophan synthase, alpha subunit (TrpA)	1153.68	1.7189
MAB_2644c	Tryptophan synthase, beta subunit (TrpB)	979.338	1.9475
MAB_2649	Putative membrane protein, MmpS family	64.194	6.1107
MAB_2650	Putative membrane protein, MmpL family	231.954	3.83687
MAB_2666c	1-(5-phosphoribosyl)-5-((5-phosphoribosylamino)methylideneamino)imidazole-4-carboxamide isomerase	713.385	1.35011
MAB_2667c	Imidazole glycerol phosphate synthase	401.683	1.1974
MAB_2682c	hypothetical protein	267.795	1.54844
MAB_2684c	Probable biotin synthase BioB	883.622	1.55364
MAB_2686c	Dethiobiotin synthetase (BioD)	119.54	1.74532
MAB_2691c	Probable threonine dehydratase biosynthetic	1536.31	1.40238
MAB_2698c	Putative RarD protein	283.295	1.51021
MAB_2699c	Probable pseudouridine synthase RluD	628.038	1.06012
MAB_2701	Probable L-asparaginase	241.919	1.34257
MAB_2752	Probable ATP-binding protein ABC transporter	214.86	1.34109
MAB_2778c	Probable phosphoglycerate kinase (PGK)	2231.22	1.39973
MAB_2779c	Glyceraldehyde-3-phosphate dehydrogenase, type I	2295.28	1.1439
MAB_2804c	Putative ABC-type transporter, periplasmic component	64.7656	1.79564
MAB_2844c	hypothetical protein	40.1935	3.15221
MAB_2845	Probable trans-aconitate methyltransferase	532.411	1.6494
MAB_2846	Probable transcriptional regulator, TetR family	1215.45	1.46194
MAB_2848c	Probable shikimate-5-dehydrogenase (AroE)	363.801	1.26354
MAB_2849c	Conserved hypothetical protein (aminodeoxychorismate lyase?)	789.707	1.04323
MAB_2880c	Probable protein-export membrane protein SecD	2268.8	1.21476
MAB_2883c	Holliday junction DNA helicase RuvA	278.161	1.25389
MAB_2887	hypothetical protein	554.365	1.50123
MAB_2972	hypothetical protein	297.701	1.73227
MAB_2973c	Putative methyltransferase	427.106	1.86366
MAB_2974c	Hypothetical protein	62.7212	2.24253
MAB_2975c	AFG1-like ATPase	417.304	2.07139
MAB_2992c	hypothetical protein	293.641	1.69204
MAB_2996c	hypothetical protein	945.144	2.35402
MAB_3000	hypothetical protein	78.7025	1.51294
MAB_3003c	Probable deoxyuridine 5-triphosphate nucleotidohydrolase	1111.04	1.45201
MAB_3006	hypothetical protein	463.786	1.28674
MAB_3015	hypothetical protein	308.109	2.31919
MAB_3016c	hypothetical protein	513.017	1.84383
MAB_3018	Putative transcriptional regulator, GntR family	342.892	3.21027
MAB_3019	Probable fatty acid hydroxylase	402.462	2.40507
MAB_3041	Putative biotin sulfoxide reductase BisC	661.37	1.18196
MAB_3053	Putative glutamate ABC transporter, permease	369.244	1.62504
MAB_3054c	hypothetical protein	352.642	2.71944
MAB_3055c	hypothetical protein	606.798	4.09331
MAB_3056c	hypothetical protein	631.472	4.01599
MAB_3059c	Probable regulatory protein RecX	1242.29	1.29475
MAB_3060c	RecA protein	2784.61	1.70414
MAB_3062c	hypothetical protein	339.649	1.91276
MAB_3067c	hypothetical protein	2013.87	2.02086
MAB_3068c	Possible transcriptional regulatory protein	708.65	1.96145
MAB_3087c	hypothetical protein	457.518	1.67077
MAB_3105c	Hypothetical protease	1753.86	2.32246
MAB_3106c	Bifunctional protein polyribonucleotide nucleotidyltransferase GpsI	7793.94	1.55663
MAB_3107c	Possible lipoprotein LppU	691.825	1.85486
MAB_3128c	Possible DNA-damage-inducible protein F	322.108	1.85678
MAB_3129c	Conserved hypothetical protein (putative phosphoesterase)	1638.25	1.83114
MAB_3131c	Translation initiation factor IF-2 (InfB)	6493.29	1.71509
MAB_3132c	hypothetical protein	466.28	2.17671
MAB_3137	Hypothetical protein	131.756	1.79231
MAB_3162c	hypothetical protein	332.742	1.51241
MAB_3196c	30s ribosomal protein S2	2801.38	1.28432
MAB_3223c	Probable signal peptidase I LepB	2544.29	3.51002
MAB_3224c	50S ribosomal protein L19	2167.52	2.29195
MAB_3225	Putative lipoprotein LppW precursor	676.665	2.27232
MAB_3226c	tRNA (guanine-N(1)-)-methyltransferase (TrmD)	249.547	2.45385
MAB_3266c	hypothetical protein	187.015	1.44803
MAB_3274	Hypothetical protein	25.2706	4.60682
MAB_3275	Probable cytochrome P450	212.747	4.53016
MAB_3276	Hypothetical protein	252.397	2.68232
MAB_3277c	hypothetical protein	284.75	1.77079
MAB_3280	50S ribosomal protein L28	690.427	2.13153
MAB_3281	Putative enoyl-CoA hydratase/isomerase	979.441	2.31298
MAB_3301	hypothetical protein	833.706	1.57121
MAB_3302	Probable major facilitator superfamily	376.833	1.16022
MAB_3303c	3-isopropylmalate dehydrogenase (Leu3)	666.411	1.22602
MAB_3314	hypothetical protein	104.376	2.79575
MAB_3315	Putative ABC transporter ATP-binding protein	302.834	1.99132
MAB_3316	Probable cytochrome P450	1286.52	1.4947
MAB_3323c	Acetolactate synthase, large subunit (IlvB)	1381.03	1.38621
MAB_3341c	Glutamyl-tRNA(Gln) amidotransferase subunit A (GatA)	1035.97	1.32946
MAB_3342c	Glutamyl-tRNA(Gln) amidotransferase subunit C (GatC)	103.464	1.66624
MAB_3345c	DNA ligase (polydeoxyribonucleotide synthase NAD+)	1331.25	1.05654
MAB_3362c	Electron transfer flavoprotein alpha-subunit FixB	1825.46	1.49132
MAB_3367	Putative fatty-acid-CoA ligase	796.34	1.64222
MAB_3376	hypothetical protein	291.319	2.94988
MAB_3379	hypothetical protein	737.17	1.4888
MAB_3388c	Probable phosphoserine phosphatase (SerB2)	916.032	1.4802
MAB_3393	hypothetical protein	190.474	1.88063
MAB_3394c	hypothetical protein	71.1741	3.72585
MAB_3396	Conserved hypthetical membrane protein	49.3897	1.9508
MAB_3401	Putative monooxygenase	374.281	1.70729
MAB_3407	hypothetical protein	342.794	1.22814
MAB_3416	Probable membrane transport protein	386.929	1.36159
MAB_3437c	Putative transcriptional regulator, TetR family	393.776	3.47014
MAB_3440c	Putative short-chain dehydrogenase/reductase	183.819	3.02751
MAB_3460c	hypothetical protein	962.233	1.38768
MAB_3462c	Putative transcriptional regulator, TetR family	260.39	2.87015
MAB_3475c	Putative cell division ATP-binding protein FtsE	1311.77	1.557
MAB_3481	Probable acyl-CoA dehydrogenase FadE	1209.6	0.995748
MAB_3497	Hypothetical protein	354.32	1.61423
MAB_3504	Putative ABC transporter, ATP-binding protein	827.619	1.49919
MAB_3505c	hypothetical protein	234.36	3.185
MAB_3506c	Putative short-chain dehydrogenase/reductase	546.897	5.02163
MAB_3514c	Possible transmembrane cation transporter	593.063	2.41118
MAB_3515c	Probable ATP-dependent DNA helicase	2434.4	1.17407
MAB_3516c	Probable ATP-dependent DNA helicase	2848.43	1.68515
MAB_3517	Putative hydrolase, alpha/beta fold LipV	205.986	2.06568
MAB_3519c	hypothetical protein	248.515	2.78617
MAB_3523c	Probable integral membrane nitrite extrusion protein NarK3	228.361	1.3788
MAB_3532	hypothetical protein	1042.6	1.10816
MAB_3538	Conserved hypothetical protein (diacylglycerol kinase?)	190.096	2.86233
MAB_3540c	Probable two component sensor kinase	1117.11	1.92963
MAB_3554	Probable ketopantoate reductase ApbA/PanE	31.4552	2.33302
MAB_3585c	hypothetical protein	205.673	1.20049
MAB_3586c	Putative transcriptional regulator, TetR family	446.577	2.74273
MAB_3587c	hypothetical protein	206.915	2.23227
MAB_3605	hypothetical protein	2160.59	1.25481
MAB_3607	2-phospho-L-lactate transferase	234.4	1.72336
MAB_3608	F420-0:gamma-glutamyl ligase	260.078	1.25965
MAB_3644	hypothetical protein	89.4004	1.5379
MAB_3674	Probable succinate dehydrogenase, hydrophobic membrane anchor protein SdhD	563.653	1.72733
MAB_3675	Probable succinate dehydrogenase, flavoprotein subunit SdhA	2573.89	1.98747
MAB_3676	Probable succinate dehydrogenase (iron-sulphur protein) SdhB	2100.28	1.06233
MAB_3684c	Putative exodeoxyribonuclease	197.943	2.4994
MAB_3687	Probable o-acetylhomoserine sulfhydrylase MetC (homocysteine synthase)	361.44	1.66055
MAB_3697	Putative epimerase/dehydratase	75.7043	1.59405
MAB_3699c	hypothetical protein	407.485	1.43908
MAB_3704	hypothetical protein	774.426	2.29115
MAB_3705	Putative TetR family regulatory protein	523.043	2.37006
MAB_3706	hypothetical protein	310.375	2.23026
MAB_3731c	60 kDa chaperonin 1 (GroEL protein 1)	3768.2	3.90916
MAB_3732c	10 kDa chaperonin (GroES)	18167.2	3.23746
MAB_3751c	30S ribosomal protein S9	3396.5	1.69936
MAB_3752c	50S ribosomal protein L13	2643.9	2.02004
MAB_3759c	hypothetical protein	871.008	1.50646
MAB_3765	Probable cutinase cut3 precursor	239.306	2.20507
MAB_3768c	tRNA pseudouridine synthase A	186.296	1.35377
MAB_3784c	Preprotein translocase secY subunit	2591.78	1.9403
MAB_3786c	Hypothetical protein	181.27	2.0441
MAB_3793c	50S ribosomal protein L15	3546.47	1.36705
MAB_3794c	50S ribosomal protein L30	385.024	1.70998
MAB_3795c	30S ribosomal protein S5	3293.92	2.14726
MAB_3796c	50S ribosomal protein L18	2330.96	2.37026
MAB_3797c	50S ribosomal protein L6	3350.49	2.16185
MAB_3798c	30S ribosomal protein S8	4798.37	2.25547
MAB_3801c	Hypothetical protein	1169.23	3.24717
MAB_3805c	50S ribosomal protein L5	3694.16	1.79192
MAB_3806c	50S ribosomal protein L24	1711.31	2.15981
MAB_3807c	50S ribosomal protein L14	1551.91	1.97768
MAB_3814c	30S ribosomal protein S3	4690.85	1.29704
MAB_3819c	50S ribosomal protein L4	3879.9	1.16092
MAB_3820c	50S ribosomal protein L3	4199.09	2.02424
MAB_3821c	30S ribosomal protein S10	3225.85	1.2499
MAB_3846	hypothetical protein	271.806	1.8625
MAB_3847	hypothetical protein	844.258	2.20657
MAB_3849c	Elongation factor G (EF-G)	15149.1	1.53991
MAB_3850c	30S ribosomal protein S7	3196.12	1.81859
MAB_3851c	30S ribosomal protein S12	2788.07	1.90756
MAB_3855c	Putative lipoprotein LprC	310.79	1.09303
MAB_3857c	Probable enoyl-coa hydratase/isomerase	544.992	2.67439
MAB_3858c	hypothetical protein	461.845	3.31216
MAB_3859c	Possible enoyl-CoA hydratase/isomerase	1059.95	2.54099
MAB_3860c	Probable acyl-CoA dehydrogenase FadE	1933.95	1.53706
MAB_3864c	Hypothetical protein	233.633	2.17139
MAB_3868c	DNA-directed RNA polymerase beta' chain	22146.9	1.26661
MAB_3873c	hypothetical protein	260.219	1.32966
MAB_3882c	Glycerol-3-phosphate dehydrogenase 1 GlpD1	682.619	1.81585
MAB_3883c	Putative transcriptional regulator, TetR family	240.593	1.38425
MAB_3884	Possible flavoprotein	466.663	1.16485
MAB_3896c	hypothetical protein	1280.25	2.11455
MAB_3897c	hypothetical protein	1066.07	2.1936
MAB_3918c	Putative oxidoreductase	134.768	2.00175
MAB_3919c	Putative short chain dehydrogenase/reductase	124.091	1.91577
MAB_3920c	Probable monooxygenase	158.895	4.05324
MAB_3921c	hypothetical protein	306.069	3.35364
MAB_3932c	hypothetical protein	147.328	1.35691
MAB_3975c	Putative cytochrome C biogenesis protein CcdA	197.321	1.6225
MAB_3976c	Possible thioredoxin	229.742	2.29606
MAB_3996	hypothetical protein	410.501	1.60394
MAB_4005c	Probable pyrroline-5-carboxylate reductase ProC	438.432	1.1623
MAB_4015c	hypothetical protein	189.385	1.14529
MAB_4016c	Hypothetical protein	123.448	6.44592
MAB_4018	Similarity with UbiE/COQ5 methyltransferase	56.372	2.69594
MAB_4019c	Probable oxidoreductase EphD	209.671	1.1769
MAB_4038c	hypothetical protein	138.37	2.04464
MAB_4039c	Probable monooxygenase	299.643	3.10135
MAB_4040c	hypothetical protein	74.6595	3.22493
MAB_4041c	Hypothetical protein	76.5871	3.50311
MAB_4042c	Probable monooxygenase	302.836	4.61705
MAB_4043c	Probable short-chain dehydrogenase/reductase	131.181	5.41077
MAB_4044c	Putative hydrolase/esterase/lipase	149.4	4.00961
MAB_4061c	hypothetical protein	1149.08	1.27315
MAB_4066c	UDP-N-acetylenolpyruvoylglucosamine reductase MurB	308.037	1.92767
MAB_4125	Putative nitrilotriacetate monooxygenase	155.834	1.58927
MAB_4138c	Putative major facilitator superfamily protein	784.276	1.88974
MAB_4149c	Hypothetical MCE-family protein LprN	390.267	1.67145
MAB_4150c	Hypothetical MCE-family protein	301.64	1.53725
MAB_4152c	Hypothetical MCE-family protein	232.443	1.27454
MAB_4153c	Hypothetical MCE-family protein	403.799	1.73076
MAB_4154c	hypothetical protein	218.392	1.43621
MAB_4176c	hypothetical protein	128.213	3.24613
MAB_4177c	hypothetical protein	221.713	2.82004
MAB_4178c	Probable Short-chain dehydrogenase/reductase	158.72	4.38822
MAB_4179c	hypothetical protein	219.48	3.41928
MAB_4180	Putative transcriptional regulator, IclR family	314.284	2.60177
MAB_4181	Sulfate adenylate transferase, subunit 2 (CysD)	107.857	3.04178
MAB_4182	adenylyl-sulfate kinase	248.151	2.87479
MAB_4183c	Possible carboxylate-amine ligase	621.643	1.74451
MAB_4242c	Probable O-succinylhomoserine sulfhydrylase MetZ	1198.73	1.49022
MAB_4259c	hypothetical protein	439.836	1.33919
MAB_4263	Putative membrane protein, MmpL	702.801	1.74356
MAB_4264c	hypothetical protein	2531.05	1.95452
MAB_4265c	Chaperone ClpB	10015.4	2.48325
MAB_4269	Probable monooxygenase	2671.24	1.73631
MAB_4270c	Probable heat shock protein transcriptional regulator HspR	1333.47	2.00054
MAB_4271c	Chaperone protein DnaJ	4959.48	2.06212
MAB_4273c	Chaperone protein DnaK (Hsp 70)	25649.7	2.58472
MAB_4275c	Conserved hypothetical protein (Mercury resistance transport protein?)	249.005	1.14593
MAB_4294	Probable aspartate aminotransferase AspC	1009.3	1.01144
MAB_4328c	hypothetical protein	1384.65	1.23382
MAB_4329c	hypothetical protein	875.441	3.34028
MAB_4400c	Putative transcriptional regulator, LysR family	76.4621	2.47075
MAB_4402	Heat shock protein Hsp20	2812.84	4.40107
MAB_4403c	Probable acyl-[acyl-carrier protein] desaturase	432.376	4.97312
MAB_4406	Isochorismatase/Phenazine biosynthesis protein PhzD	317.517	1.16126
MAB_4436c	hypothetical protein	344.887	1.48812
MAB_4455c	Probable acyl-CoA synthetase FadD	70.4847	2.18625
MAB_4474	hypothetical protein	1328.63	1.63439
MAB_4475	hypothetical protein	386.513	1.43545
MAB_4476c	Putative monooxygenase	129.459	1.91425
MAB_4477c	hypothetical protein	33.168	3.30774
MAB_4480c	Putative glycosyl transferase	342.904	3.01996
MAB_4510c	Putative transcriptional regulator, TetR family	10.0119	3.60585
MAB_4511c	Putative Mce family protein	55.6247	2.25928
MAB_4513c	Putative Mce family protein	20.989	3.73276
MAB_4526	hypothetical protein	185.51	1.24545
MAB_4535c	hypothetical protein	107.395	1.5876
MAB_4547	Probable aldehyde dehydrogenase	2111.31	1.50008
MAB_4550c	hypothetical protein	703.427	1.19841
MAB_4553	Probable alternative RNA polymerase sigma factor SigG	518.846	1.81786
MAB_4557c	LemA family protein	39.4399	3.03468
MAB_4569c	Probable fatty-acid-CoA ligase FadD	765.759	1.45312
MAB_4570c	Probable enoyl-CoA hydratase/isomerase	267.361	1.29182
MAB_4571	Possible GntR transcriptional regulatory protein	497.099	1.1609
MAB_4610c	O-methyltransferase-like	90.3213	1.4851
MAB_4616c	Probable transcriptional regulator protein	318.995	1.34361
MAB_4620c	Hypothetical protein	173.212	1.57894
MAB_4625	Putative transcriptional regulator, TetR family	197.628	2.06971
MAB_4626c	Probable fatty-acid-CoA ligase FadD	231.181	1.10137
MAB_4635	Probable NADH:flavin oxidoreductase/NADH oxidase	235.375	2.9433
MAB_4636	hypothetical protein	127.838	2.34817
MAB_4640c	Dihydroxy-acid dehydratase (IlvD)	101.958	1.62345
MAB_4641	Putative DNA-binding protein	494.425	1.66442
MAB_4642c	Conserved hypothetical protein (putative alanine racemase)	460.072	3.05343
MAB_4643c	Amidase family protein	669.921	3.06119
MAB_4644c	Putative transcriptional regulator, GntR family	559.524	1.76736
MAB_4646	hypothetical protein	620.476	2.36837
MAB_4647	Putative transcriptional regulator, TetR family	284.299	2.13484
MAB_4648	Putative TetR-family transcriptional regulator	221.79	2.0053
MAB_4655	Conserved hypothetical protein (metallophosphoesterase-like)	70.8719	1.71752
MAB_4656	Hypothetical protein	65.2794	1.5837
MAB_4680c	Putative short-chain dehydrogenase/reductase	80.1955	2.56426
MAB_4684	Putative transcriptional regulator, TetR family	57.2055	1.90926
MAB_4686	Possible glycosyl transferase	342.5	1.83788
MAB_4693	Probable cytochrome P450	623.968	1.61382
MAB_4694c	Glycosyltransferase	804.768	1.45451
MAB_4695c	Putative glycosyltransferase/rhamnosyltransferase	1134.29	1.42632
MAB_4697	hypothetical protein	472.855	1.77061
MAB_4703c	Probable membrane protein, MmpL	727.872	1.27825
MAB_4727c	hypothetical protein	329.177	1.81353
MAB_4729c	Putative Na+-dependent transporter	72.2931	2.06829
MAB_4750	Putative short chain dehydrogenase/reductase	90.0733	2.3007
MAB_4751	Conserved hypothetical protein (patatin-like)	165.086	1.39827
MAB_4763c	hypothetical protein	548.01	2.66332
MAB_4765	Putative regulatory protein, TetR	334.542	2.12993
MAB_4777c	Possible cellulase CelA (endoglucanase)	668.586	1.09852
MAB_4780	(R)-hydratase	502.347	1.33666
MAB_4785	hypothetical protein	632.183	2.55158
MAB_4787c	Hypothetical regulatory protein, TetR family	373.202	2.76571
MAB_4811c	Resolvase	61.6586	4.63297
MAB_4812c	Hypothetical protein	138.416	3.85041
MAB_4906	Putative transcriptional regulator, PadR family	1218.82	1.34958
MAB_4907	Myo-inositol-1-phosphate synthase	2452.19	1.73907
MAB_4943c	Hypothetical protein	95.1564	4.56655
MAB_4944c	Putative cytochrome P450	797.077	5.24995
MAB_4945c	Hypothetical protein	476.88	6.73376
MAB_4950c	Putative chromosome partitioning protein/ cobyrinic acid a,c-diamide synthase	471.127	1.2981
MAB_4953c	Membrane protein OxaA	1434.17	1.35012
MAB_4954c	Ribonuclease P protein component	1247.8	1.94093
MAB_t5032	tRNA-Cys(GCA)	95.0519	2.07865

## Sheet: Unique B5vsP2 Dn
Genes downregulated in B5 vs P2 only
Gene	Function	Base Mean	log2FC
MAB_0014	Hypothetical protein	200.485	-3.15675
MAB_0015	Hypothetical protein	94.0162	-1.89775
MAB_0016	hypothetical protein	536.66	-1.69985
MAB_0024c	hypothetical protein	499.465	-1.05068
MAB_0048	Probable PE family protein	17.7622	-2.10996
MAB_0060	Possible nitrate/nitrite response transcriptional regulatory protein NarL (LuxR family)	78.7664	-2.75848
MAB_0094c	Probable methionine aminopeptidase, type I (MAP)	484.685	-1.57921
MAB_0095	Hypothetical helix-turn-helix domain protein	171.012	-1.30414
MAB_0117c	hypothetical protein	3042.34	-2.49701
MAB_0120	Probable peptide methionine sulfoxide reductase	2225.99	-1.98372
MAB_0127c	Possible bacterioferritin BfrB	797.536	-1.75229
MAB_0131c	hypothetical protein	911.041	-2.04425
MAB_0134c	Probable pyruvate dehydrogenase	688.571	-1.68502
MAB_0145c	Probable transcriptional regulator, TetR family	519.897	-1.51718
MAB_0159	Hypothetical 2-nitropropane dioxygenase	117.4	-1.48558
MAB_0195c	Putative hydrolase, alpha/beta hydrolase fold	57.904	-1.63065
MAB_0207c	Probable quinone oxidoreductase	638.057	-2.15107
MAB_0213c	hypothetical protein	2258.23	-1.28213
MAB_0218c	hypothetical protein	1762.96	-1.34363
MAB_0274c	hypothetical protein	1137.73	-2.4258
MAB_0276	Probable cytochrome P450	3985.38	-2.71944
MAB_0278c	Putative glutamyl-tRNA synthetase or glutamyl-Q tRNA(Asp) synthetase	164.63	-1.11958
MAB_0279c	Probable DNA ligase LigC	322.722	-1.2482
MAB_0294	Putative carboxylesterase, type B	248.258	-1.82312
MAB_0299	Putative amidohydrolase (aminocarboxymuconate-semialdehyde decarboxylase)	1333.83	-1.81483
MAB_0307c	Hypothetical protein	408.408	-1.13885
MAB_0310c	Putative cyclopropane-fatty-acyl-phospholipid synthase	3493.39	-2.14447
MAB_0311c	hypothetical protein	5142.91	-1.69109
MAB_0312c	Enolase (Eno)	457.391	-1.45866
MAB_0314c	Possible transcriptional regulator, TetR family	120.679	-1.2205
MAB_0324c	Putative Mur ligase family protein	817.69	-1.84202
MAB_0325c	Hypothetical protein	1081.17	-3.8129
MAB_0336	50S ribosomal protein L31 type B	14763.8	-2.96842
MAB_0351	Catalase	7797.68	-3.2969
MAB_0374c	hypothetical protein	589.81	-1.91793
MAB_0386c	hypothetical protein	798.84	-1.15277
MAB_0397c	hypothetical protein	743.18	-1.60367
MAB_0402	hypothetical protein	758.694	-1.28286
MAB_0407c	Conserved hypothetical protein (metallophospho esterase?)	1441.72	-1.93833
MAB_0430	hypothetical protein	2963.44	-2.51445
MAB_0431c	hypothetical protein	867.174	-1.29832
MAB_0438c	hypothetical protein	816.739	-1.44183
MAB_0439	Hypothetical protein	3130.44	-2.73745
MAB_0446c	Hypothetical protein	837.51	-2.68186
MAB_0448c	Hypothetical protein	3292.54	-1.52158
MAB_0450c	Putative ABC transport system membrane protein	4724.94	-1.31464
MAB_0451c	Possible cysteine synthase	14727	-3.14247
MAB_0452c	Hypothetical protein	7529.47	-2.75803
MAB_0455	Hypothetical protein	1142.81	-2.51018
MAB_0456	Hypothetical protein	2308.15	-5.71331
MAB_0457	Hypothetical protein	1374.13	-4.12696
MAB_0458	Hypothetical protein	1708.04	-2.73543
MAB_0459c	Possible glycosyl hydrolase	1879.86	-1.3469
MAB_0460	Hypothetical protein	1212.35	-3.00966
MAB_0461	Hypothetical protein	559.42	-2.48657
MAB_0462c	hypothetical protein	1811.21	-1.47985
MAB_0464	Hypothetical protein	3060.01	-2.18297
MAB_0467	Hypothetical protein	1143.78	-2.08596
MAB_0468	Probable transmembrane carbonic anhydrase	1626.88	-2.89788
MAB_0469c	Hypothetical protein	1460.61	-4.0442
MAB_0470c	Putative hydrolase (alpha/beta hydrolase fold)	6959.68	-2.753
MAB_0479	Putative regulatory protein, MarR	411.196	-1.4508
MAB_0501c	Probable peptidase S15	2042.6	-1.43388
MAB_0507	hypothetical protein	627.965	-1.05234
MAB_0522c	Probable monooxygenase	316.768	-2.08074
MAB_0550	hypothetical protein	2965.02	-2.48531
MAB_0553c	Conserved hypothetical protein (antibiotic biosynthesis monooxygenase?)	2306.62	-2.17569
MAB_0585	Possible 2,3-dihydroxybiphenyl 1,2-dioxygenase	401.353	-1.58363
MAB_0586	Possible oxidoreductase	198.947	-1.40039
MAB_0589	Probable aquaporin Z	1007.71	-2.28602
MAB_0592c	hypothetical protein	373.77	-1.16391
MAB_0601	Hypothetical protein	1157.74	-2.09136
MAB_0606c	Probable enoyl-CoA hydratase EchA	53.4484	-2.23415
MAB_0628	hypothetical protein	5261.98	-2.42862
MAB_0629	Hypothetical protein	55.3095	-2.33369
MAB_0630	hypothetical protein	2800.27	-2.27312
MAB_0641	Putative HAD-superfamily hydrolase	176.467	-1.30364
MAB_0644c	hypothetical protein	596.471	-1.32134
MAB_0672c	hypothetical protein	643.782	-1.8134
MAB_0693	Probable glutathione peroxidase	1158.42	-1.20253
MAB_0703c	hypothetical protein	1217.14	-2.28538
MAB_0711	hypothetical protein	169.551	-1.24165
MAB_0713	Probable amidophosphoribosyltransferase PurF	2632.11	-1.6109
MAB_0729c	hypothetical protein	2023.51	-1.57409
MAB_0730c	Conserved hypothetical protein (glycine cleavage T-protein aminomethyl transferase?)	1577.29	-1.26123
MAB_0742c	Probable thioredoxin ThiX	261.792	-1.49187
MAB_0745	Putative acetyltransferase	534.008	-1.31823
MAB_0747	Putative phosphate ABC transporter, permease protein	570.076	-1.37184
MAB_0750	Putative oxidoreductase	2563.35	-2.24291
MAB_0751c	Phosphate transport system protein PhoU	1231.43	-1.03444
MAB_0755c	Hypothetical protein	2581.24	-2.88569
MAB_0768	hypothetical protein	2009.54	-1.87343
MAB_0769c	Hypothetical transcriptional regulator	948.979	-1.76023
MAB_0773	Hypothetical protein	67.1426	-1.58122
MAB_0782	Hypothetical protein	1069.22	-1.53528
MAB_0785	Hypothetical protein	253.786	-1.4553
MAB_0795	Hypothetical protein	460.755	-1.35198
MAB_0796c	Hypothetical protein	620.155	-1.45386
MAB_0799c	Hypothetical protein	427.119	-1.81794
MAB_0836c	Putative enoyl-CoA hydratase/isomerase	382.009	-1.4984
MAB_0841	Hypothetical protein	211.054	-1.85396
MAB_0868c	hypothetical protein	1895.53	-1.31504
MAB_0870c	Putative molybdenum cofactor biosynthesis protein D2 (MoaD2) / thiamineS	176.515	-2.06264
MAB_0871c	Putative molybdenum cofactor biosynthesis protein A2	1724.33	-2.51244
MAB_0885c	Hypothetical lipoprotein lpqH precursor	2649.15	-2.22765
MAB_0929	hypothetical protein	1722.3	-2.16095
MAB_0942	Putative transcriptional regulator, AraC family	508.392	-1.46663
MAB_0943	hypothetical protein	513.402	-2.68021
MAB_0959	Probable enoyl-CoA hydratase/isomerase	1089.19	-1.27093
MAB_0960	hypothetical protein	2429.77	-1.21214
MAB_0961c	hypothetical protein	1011.64	-1.61643
MAB_0967	Hypothetical protein	1466.79	-3.27913
MAB_0968c	Luciferase-like hypothetical protein	2535.49	-2.54335
MAB_0993c	Putative transcriptional regulator, LysR family	736.551	-1.43479
MAB_0997c	hypothetical protein	168.824	-2.10681
MAB_0999	Putative NAD-dependent formate dehydrogenase	181.429	-1.66038
MAB_1000	Hypothetical protein	59.5068	-2.19655
MAB_1001	hypothetical protein	64.3329	-1.74897
MAB_1002	Putative acetyl-CoA C-acyltransferase (thiolase)	392.233	-1.71691
MAB_1003c	hypothetical protein	2931.78	-1.36602
MAB_1005c	Putative MCE family protein	1426.06	-1.78604
MAB_1006c	Putative MCE family protein	1658.01	-2.41147
MAB_1007c	Putative MCE family protein	1582.89	-2.32721
MAB_1008c	Putative MCE family protein	1009.47	-2.1868
MAB_1009c	Putative MCE family protein	1274.68	-1.75437
MAB_1010c	Putative MCE family protein	2378.9	-1.97254
MAB_1024	Putative TetR-family transcriptional regulator	303.053	-1.43774
MAB_1027	hypothetical protein	1067.07	-1.08395
MAB_1030	hypothetical protein	13644.5	-3.22555
MAB_1032c	Conserved hypothetical protein (Ku70/Ku80 beta-barrel domain protein?)	2200.62	-2.10622
MAB_1040	hypothetical protein	1841.67	-1.45978
MAB_1049	Putative transcription regulator protein	366.262	-1.17536
MAB_1050c	Putative methionine sulfoxide reductase	375.544	-2.26966
MAB_1051c	Probable glucose-6-phosphate isomerase (PGI)	2643.69	-1.43788
MAB_1068c	hypothetical protein	951.871	-1.35033
MAB_1107c	Hypothetical protein	959.855	-3.0697
MAB_1112c	Putative quinone oxidoreductase	575.752	-2.00548
MAB_1113c	Conserved hypothetical protein (Pyridoxamine 5'-phosphate oxidase-related, FMN-binding?)	459.626	-2.0207
MAB_1117c	Hypothetical protein	12932.6	-2.30769
MAB_1118c	Hypothetical protein	1479.39	-1.70438
MAB_1138c	Putative transcriptional regulator, MarR family	1171.58	-2.53986
MAB_1146	Hypothetical protein	3335.88	-2.07806
MAB_1151	Hypothetical protein	13973.1	-3.53409
MAB_1153	Hypothetical protein	7335.42	-4.32817
MAB_1154	Hypothetical protein	990.598	-2.34112
MAB_1155	Hypothetical protein	688.414	-1.64808
MAB_1161c	Conserved hypothetical protein (Tat-translocated enzyme Dyp-type peroxidase precursor?)	729.722	-1.30153
MAB_1172c	hypothetical protein	757.941	-2.44918
MAB_1173c	hypothetical protein	3207.96	-4.04434
MAB_1176c	hypothetical protein	837.203	-2.4268
MAB_1177	Hypothetical protein	1890.65	-3.15719
MAB_1181c	Putative lipoprotein LpqV precursor	1584.77	-2.47212
MAB_1194	Putative lipase LipU	3081.69	-2.37411
MAB_1201c	Hypothetical transcription elongation factor GreA	2918.42	-2.25845
MAB_1232c	Probable cholesterol oxidase ChoD	971.33	-1.4984
MAB_1256c	hypothetical protein	1308.31	-1.68979
MAB_1257	4-hydroxy-3-methylbut-2-enyl diphosphate reductase	3281.62	-2.23642
MAB_1268c	hypothetical protein	123.382	-1.8284
MAB_1272	Hypothetical protein	2734.86	-2.99446
MAB_1273	Possible cysteine synthase A CysK2	5935.58	-3.16306
MAB_1274	Putative ABC transporter, permease protein	1673.13	-2.32058
MAB_1290c	2-Cys peroxiredoxin	2961.58	-1.47288
MAB_1291	hypothetical protein	1735.82	-2.50669
MAB_1292c	Probable O-methyltransferase OMT	1344.43	-2.12952
MAB_1303c	Hypothetical protein	6148.11	-3.58693
MAB_1309c	Hypothetical protein	57.2827	-1.58654
MAB_1312	Beta-lactamase-like	2126.95	-2.83607
MAB_1313	Probable transcriptional regulator, AraC family	432.867	-2.44858
MAB_1317	hypothetical protein	2428.76	-2.28567
MAB_1322	Hypothetical protein	109.448	-1.62634
MAB_1347c	hypothetical protein	312.425	-1.34252
MAB_1352	Probable glucose-1-phosphate adenylyltransferase	740.821	-1.28137
MAB_1361c	Probable O-methyltransferase	1215.43	-1.09766
MAB_1362	Probable alternative RNA polymerase sigma factor	14090.8	-1.77039
MAB_1363	hypothetical protein	7200.17	-2.07019
MAB_1411	Putative mechanosensitive ion channel	1281.26	-1.53381
MAB_1412	Hypothetical protein	781.41	-3.12928
MAB_1413	hypothetical protein	654.955	-1.72596
MAB_1419c	Putative phosphoglycerate/bisphosphoglycerate mutase	322.103	-1.29533
MAB_1427c	Putative cytochrome P450	1037.23	-1.44375
MAB_1432	hypothetical protein	446.007	-1.74986
MAB_1439c	Hypothetical protein	5926.26	-1.94027
MAB_1440c	Hypothetical protein	4582.68	-2.74288
MAB_1457	Probable UDP-N-acetylglucosamine 1-carboxyvinyltransferase MurA	1555.44	-1.65755
MAB_1462c	Conserved hypothetical protein (Glyoxalase/ Bleomycin resistance protein?)	1741.83	-3.43628
MAB_1472c	Putative nicotinamidase/pyrazinamidase	658.395	-1.21808
MAB_1473c	hypothetical protein	869.113	-1.07383
MAB_1474c	Probable nicotinate phosphoribosyltransferase	291.37	-1.25737
MAB_1475	Probable ATP-dependent Clp protease adaptor protein ClpS	1311.72	-3.24452
MAB_1489	Probable acyl-CoA ligase FadD	2464.45	-1.19109
MAB_1505	Hypothetical protein	265.499	-1.55922
MAB_1506c	Conserved hypothetical protein (MaoC-like dehydratase)	1146.48	-1.52434
MAB_1509	hypothetical protein	871.886	-1.16868
MAB_1519	Hypothetical protein	555.644	-1.53539
MAB_1529c	hypothetical protein	605.331	-2.72474
MAB_1537c	Putative short chain dehydrogenase/reductase	752.37	-1.18367
MAB_1539c	hypothetical protein	3266.21	-4.02809
MAB_1540	Probable sodium:dicarboxylate symporter	508.652	-1.02219
MAB_1541	Bacteriophage protein	2607.15	-4.97401
MAB_1542c	Probable amino acid permease	707.968	-2.40221
MAB_1543	hypothetical protein	3316.74	-3.16737
MAB_1544c	adenylyl-sulfate kinase	2396.39	-1.67259
MAB_1553c	Hypothetical protein	1195.69	-2.13666
MAB_1556	hypothetical protein	102.096	-3.37679
MAB_1561	Probable NAD-dependent glutamate dehydrogenase	5970.48	-1.5054
MAB_1567	Probable HNH endonuclease precursor	858.66	-1.17431
MAB_1593c	Probable formate dehydrogenase, A chain	1739.67	-1.93653
MAB_1609c	hypothetical protein	255.839	-2.25018
MAB_1631c	Hypothetical protein	26.8575	-1.60378
MAB_1632c	hypothetical protein	606.623	-1.91529
MAB_1638	Putative TetR-family transcriptional regulator	2455.13	-1.67371
MAB_1639c	hypothetical protein	768.973	-1.09872
MAB_1641	Putative oxidoreductase	976.744	-1.22579
MAB_1644	hypothetical protein	717.699	-1.35039
MAB_1646c	Probable monooxygenase, FAD-binding	887.956	-0.98693
MAB_1664c	hypothetical protein	256.898	-1.34992
MAB_1665	Heat-inducible transcription repressor HrcA	1523.85	-1.76974
MAB_1679c	Probable ArsR-family transcriptional regulator	1366.53	-1.88309
MAB_1704c	1-aminocyclopropane-1-carboxylate deaminase	496.332	-1.51996
MAB_1710c	Conserved hypothetical protein (OsmC-like protein)	188.108	-1.38228
MAB_1711c	hypothetical protein	6305.5	-3.88035
MAB_1838	Endonuclease	269.956	-1.49782
MAB_1843	Probable D-alanyl-D-alanine dipeptidase	426.36	-1.788
MAB_1845c	hypothetical protein	246.251	-1.61527
MAB_1848	Hypothetical protein	298.544	-2.69941
MAB_1850c	Hypothetical protein	571.85	-1.40736
MAB_1854c	Glycogen phosphorylase	836.18	-1.24407
MAB_1882c	Hypothetical protein	8249.75	-1.63975
MAB_1883c	Conserved hypothetical protein (lipoprotein?)	28441.5	-1.96636
MAB_1907	hypothetical protein	521.588	-1.79427
MAB_1911c	hypothetical protein	198.781	-1.44414
MAB_1912c	hypothetical protein	334.775	-2.98844
MAB_1913	Conserved hypothetical protein (ribonuclease?)	181053	-2.96156
MAB_1917	hypothetical protein	649.715	-2.354
MAB_1932c	Probable chaperone protein HchA (Hsp31)	10424.5	-3.80164
MAB_1934	hypothetical protein	768.13	-1.40657
MAB_1936	hypothetical protein	714.724	-2.26922
MAB_1937	Putative peptide monooxygenase	682.828	-1.91039
MAB_1940c	hypothetical protein	1625.66	-1.07308
MAB_1942c	Probable lipoic acid synthetase LipA	1901.35	-1.20129
MAB_1943c	Probable lipoyltransferase LipB	1273.84	-1.30679
MAB_1946	hypothetical protein	53.0302	-1.42698
MAB_1957	hypothetical protein	3939.83	-2.3297
MAB_1965c	Conserved hypothetical protein (pyridoxamine 5'-phosphate oxidase?)	792.868	-2.33212
MAB_1984	Probable 1-acylglycerol-3-phosphate O-acyltransferase	3751.87	-0.999364
MAB_1990	hypothetical protein	872.782	-3.28917
MAB_1996	hypothetical protein	7918.58	-2.44869
MAB_1997	Protein MraZ	3066.46	-2.19285
MAB_1999	hypothetical protein	1941.75	-1.36838
MAB_2016	hypothetical protein	445.254	-1.93511
MAB_2023c	Putative LacI-family transcriptional regulator	1811.16	-1.94782
MAB_2037	Putative membrane protein MmpL	391.041	-2.29737
MAB_2038	Putative transport protein	199.819	-2.64892
MAB_2039	Probable lipase LipH (carboxylesterase)	222.643	-1.29645
MAB_2043	Putative transcriptional regulator, TetR	549.965	-1.24437
MAB_2068c	Putative transcriptional regulator	662.482	-1.28289
MAB_2097c	hypothetical protein	120.948	-1.46724
MAB_2119c	Putative polyketide synthase MbtD	3125.02	-2.49963
MAB_2121c	Putative phenyloxazoline synthase MbtB/ thioesterase	1245.01	-3.12449
MAB_2125c	hypothetical protein	368.517	-1.20336
MAB_2129	5-methyltetrahydrofolate--homocysteine methyltransferase MetH	11308.1	-1.33302
MAB_2130	Putative hydrolase	738.85	-0.987494
MAB_2133	Probable response regulator	1202.9	-2.64556
MAB_2134	NADH-quinone oxidoreductase, A subunit NuoA	2444.04	-1.74329
MAB_2135	NADH-quinone oxidoreductase, B subunit NuoB	1204.36	-1.89862
MAB_2149	Hypothetical protein	2374.12	-1.50047
MAB_2163	Probable RNA polymerase sigma-70 factor, ECF subfamily	332.356	-1.39656
MAB_2164	hypothetical protein	268.147	-2.00154
MAB_2165	Probable acetolactate synthase, large subunit	165.068	-1.56596
MAB_2166	hypothetical protein	205.959	-3.1859
MAB_2167	Putative 3-oxoacyl-ACP synthase III	287.88	-2.49228
MAB_2168	Putative aminotransferase	514.253	-2.00248
MAB_2169c	Probable O-methyltransferase	261.734	-2.10632
MAB_2171	hypothetical protein	964.939	-2.38206
MAB_2187	Sec-independent protein translocase protein TatA/E	5591.09	-4.36376
MAB_2188	Sec-independent protein translocase protein TatC homolog	1834.71	-2.11177
MAB_2192	Probable dipeptidase PepE	2183.8	-1.4459
MAB_2195	Probable precorrin-6Y C5,15-methyltransferase CobL	912.57	-1.32646
MAB_2208c	hypothetical protein	4267.18	-2.44427
MAB_2209c	hypothetical protein	582.213	-2.47281
MAB_2210c	Putative membrane protein, MmpL family	1953.25	-2.6186
MAB_2211c	Putative membrane protein, MmpS	602.659	-2.12296
MAB_2212	Probable polyketide synthase	12707.2	-3.59077
MAB_2213	Putative thioesterase	1620.47	-2.74186
MAB_2214c	Hypothetical protein	3858.22	-3.93186
MAB_2220c	hypothetical protein	401.298	-1.34865
MAB_2221	Putative pyridoxamine 5'-phosphate oxidase-related protein	1921.87	-1.5655
MAB_2246	Possible thiol-specific antioxidant related protein/Peroxidoxin BcpB	525.442	-3.54849
MAB_2247c	2,3-dihydroxybenzoate-AMP ligase	1137.84	-2.6938
MAB_2262c	Hypothetical ABC transporter ATP-binding protein	3324.97	-2.99728
MAB_2268c	hypothetical protein	401.483	-1.79778
MAB_2269c	Putative transcriptional regulator, MerR family	600.366	-2.03039
MAB_2272c	Putative transcriptional regulator, GntR	325.749	-1.51554
MAB_2283	Putative oxidoreductase	399.741	-1.02971
MAB_2290	Probable transcriptional regulator, TetR	802.483	-1.69634
MAB_2294c	Probable monooxygenase	1470.49	-1.28892
MAB_2304c	hypothetical protein	9589.77	-2.9192
MAB_2305c	hypothetical protein	423.95	-2.15252
MAB_2311	Probable peptidase	1658.72	-1.60727
MAB_2331	hypothetical protein	721.063	-1.38371
MAB_2332c	Putative methylated-DNA:protein-cysteine methyltransferase	527.36	-2.78165
MAB_2333c	Putative 3-methyladenine DNA glycosylase AlkA	913.602	-2.76076
MAB_2335	Phenylalanyl-tRNA synthetase beta chain PheT	1955.63	-1.44714
MAB_2349	hypothetical protein	1018.53	-1.32021
MAB_2405	hypothetical protein	6456.99	-2.96746
MAB_2409c	Malate synthase G GlcB	2684.3	-1.27182
MAB_2416c	Hypothetical protein	32.0034	-2.45052
MAB_2427	Urease accessory protein (UreG)	298.435	-1.31992
MAB_2429c	Probable NADH dehydrogenase (NDH)	5358.32	-1.11765
MAB_2435	Molybdenum ABC transporter ModC, ATP-binding protein	336.483	-1.24109
MAB_2437c	Hypothetical protein	806.488	-1.19723
MAB_2442c	hypothetical protein	252.331	-1.08043
MAB_2445	Putative transcriptional regulator, AraC family	640.782	-1.43155
MAB_2449	hypothetical protein	931.292	-2.21259
MAB_2469	hypothetical protein	204.975	-2.12795
MAB_2471c	Ferric uptake regulation protein FurA	2607.35	-4.73429
MAB_2473c	hypothetical protein	3704.38	-2.60655
MAB_2476	hypothetical protein	1245.68	-1.66687
MAB_2477c	Probable monooxygenase	13384	-2.63706
MAB_2497c	hypothetical protein	294.176	-1.11039
MAB_2498c	hypothetical protein	1802.84	-1.48513
MAB_2500	Hypothetical protein	579.621	-1.46078
MAB_2512	Conserved hypothetical protein (sulfate transporter/antisigma-factor antagonist STAS?)	2364.59	-3.27269
MAB_2513c	Anti-sigma factor RsbW	1507.88	-1.83955
MAB_2549	Hypothetical protein	745.158	-1.5525
MAB_2553	Putative integral membrane protein	495.61	-1.14596
MAB_2562c	Probable transcriptional regulatory protein ArsR	664.299	-1.65261
MAB_2583c	Putative transcription regulator, AraC family	1191.03	-1.18593
MAB_2586	Putative transcription antitermination regulator	2026.42	-3.81812
MAB_2588	Hypothetical protein	1661.02	-1.44897
MAB_2594	Hypothetical protein	647.074	-1.55126
MAB_2613	Putative glucose/mannose:H+ symporter GlcP	356.614	-2.22306
MAB_2616c	Glyoxalase/bleomycin resistance protein	631.16	-3.33923
MAB_2617c	Probable cytochrome c oxidase subunit I	1424.94	-2.03105
MAB_2628c	Hypothetical protein	873.068	-1.18522
MAB_2629	hypothetical protein	378.26	-1.71777
MAB_2634	hypothetical protein	2068.78	-2.26433
MAB_2635c	Conserved hypothetical protein (sensor protein?)	1421.29	-1.2913
MAB_2636c	hypothetical protein	758.336	-1.26928
MAB_2647c	Anthranilate synthase component I (TrpE)	1200.09	-1.08242
MAB_2693	Hypothetical protein	1180.96	-2.33905
MAB_2704	hypothetical protein	454.503	-2.56666
MAB_2707	Putative transcriptional regulator	126.99	-1.64979
MAB_2713	hypothetical protein	770.094	-1.82319
MAB_2714c	hypothetical protein	1553.31	-3.30801
MAB_2715c	hypothetical protein	2090.86	-3.65854
MAB_2718c	hypothetical protein	3654.84	-1.78774
MAB_2719c	hypothetical protein	2075.79	-2.61678
MAB_2720	hypothetical protein	746.706	-1.12446
MAB_2741	hypothetical protein	654.404	-1.62451
MAB_2757	Probable quinone reductase Qor	1089.57	-1.67365
MAB_2761	Glucose-6-phosphate 1-dehydrogenase	2043.06	-1.21819
MAB_2774c	Probable protein-export membrane protein SecG	2480.93	-1.78332
MAB_2787c	Probable molybdenum ABC transporter, periplasmic	334.106	-1.11823
MAB_2793c	Putative transcriptional regulator	1722.74	-1.64302
MAB_2816c	Putative luciferase-like protein	208.68	-1.52677
MAB_2818c	Putative hydrolase	472.083	-1.21642
MAB_2833	Probable beta-lactamase	927.286	-1.14213
MAB_2834c	Conserved hypothetical protein (methyltransferase?)	567.201	-1.4795
MAB_2835	hypothetical protein	212.332	-1.40965
MAB_2852c	Hypothetical protein	1346.71	-2.89734
MAB_2858c	hypothetical protein	1059.63	-0.883605
MAB_2859c	Transglutaminase family protein	1102.37	-1.23262
MAB_2860c	hypothetical protein	1267.58	-2.05778
MAB_2871c	hypothetical protein	2285.77	-1.91273
MAB_2876c	Probable GTP pyrophosphokinase	4501.2	-1.15445
MAB_2885	Putative transcriptional regulator, TetR-family	1147.95	-1.3953
MAB_2886c	Hypothetical protein	2141.08	-2.63684
MAB_2889	hypothetical protein	344.141	-1.43332
MAB_2892c	Pyridoxal biosynthesis lyase PdxS	3046.25	-1.27461
MAB_2920c	Putative abortive infection protein	168.24	-3.67598
MAB_2953	Hypothetical protein	64.4907	-1.85474
MAB_2959	Putative acetyltransferase	6962.52	-2.60087
MAB_2960	hypothetical protein	10891.9	-1.76991
MAB_2961	Putative menaquinone biosynthesis methyltransferase	519.425	-2.14715
MAB_2966c	Possible hemoglobine-related protein HMP	67.0291	-2.15476
MAB_2968	Putative transcriptional regulator, TetR family	157.791	-1.88342
MAB_2969	Putative ATP-binding protein	224.425	-1.36311
MAB_2970c	hypothetical protein	131.144	-2.06553
MAB_2971c	Putative oxidoreductase	354.441	-2.25013
MAB_2976	Conserved hypothetical protein (possible reductase)	159.875	-1.43599
MAB_2979	Conserved hypothetical protein (peptide methionine sulfoxide reductase-related protein)	672.549	-1.23979
MAB_2984c	Putative chlorite dismutase	1946.67	-1.75255
MAB_3023c	hypothetical protein	422.693	-1.39458
MAB_3024	hypothetical protein	6553.57	-2.77721
MAB_3026c	hypothetical protein	631.962	-1.82648
MAB_3027	hypothetical protein	1966.5	-2.34653
MAB_3035	Conserved hypothetical protein (phenazine biosynthesis?)	3483.23	-2.4825
MAB_3043c	Probable diaminopimelate epimerase (DapF epimerase)	1854.91	-1.0942
MAB_3046	hypothetical protein	2980.68	-1.77746
MAB_3066c	hypothetical protein	3640.63	-1.90865
MAB_3073	hypothetical protein	641.677	-1.42812
MAB_3074c	Probable cell division protein FtsK	5232.35	-1.48049
MAB_3097	Hypothetical protein	2523.58	-2.64347
MAB_3098	Probable transmembrane carbonic anhydrase	1480.71	-1.57767
MAB_3119c	Possible carboxymuconolactone decarboxylase	77.602	-1.44486
MAB_3120	hypothetical protein	560.498	-1.81089
MAB_3121c	hypothetical protein	231.53	-2.54735
MAB_3125c	hypothetical protein	2002.19	-2.66784
MAB_3126c	Hypothetical protein	1915.23	-2.76571
MAB_3134c	hypothetical protein	2712.49	-2.03202
MAB_3159c	Probable malate:quinone oxidoreductase Mqo	2547.92	-2.13313
MAB_3161c	hypothetical protein	1786.44	-1.76379
MAB_3165c	hypothetical protein	2085.51	-1.21496
MAB_3166	hypothetical protein	790.416	-2.57375
MAB_3176c	hypothetical protein	108.798	-1.29576
MAB_3177	Putative FAD-dependent pyridine nucleotide-disulphide oxidoreductase	1146.84	-3.18845
MAB_3178	Conserved hypothetical protein (putative methyltransferase)	513.343	-1.73628
MAB_3179c	Putative transcriptional regulator, LysR family	1311.1	-3.18576
MAB_3180	hypothetical protein	1401.01	-4.74268
MAB_3181	Probable lipoprotein LppI	847.016	-1.26723
MAB_3199c	Putative transcriptional regulator, TetR family	390.511	-1.71192
MAB_3216c	Putative transcriptional regulator, TetR family	1183.04	-1.55067
MAB_3243	Soluble secreted antigen MPT53 precursor	1555.02	-2.76833
MAB_3257c	hypothetical protein	1399.85	-1.43717
MAB_3258c	hypothetical protein	2315.53	-1.79249
MAB_3260c	hypothetical protein	2018.78	-2.80276
MAB_3263c	hypothetical protein	423.537	-1.57099
MAB_3290	Polyphosphate kinase	3552.79	-1.0708
MAB_3318	Putative regulatory protein	1630.86	-2.57749
MAB_3324	hypothetical protein	349.431	-2.17979
MAB_3325c	Probable saccharopine dehydrogenase	600.294	-1.71645
MAB_3326c	Probable aminotransferase, class III	639.2	-2.14607
MAB_3327c	Putative transcriptional regulator, AsnC family	136.979	-1.74485
MAB_3328	Putative aldehyde dehydrogenase	529.931	-1.84828
MAB_3329c	Putative transcriptional regulator, MarR family	101.742	-1.33399
MAB_3335c	6-phosphofructokinase PfkA	803.788	-1.71332
MAB_3346	hypothetical protein	97.3225	-2.3162
MAB_3356c	Probable tRNA (5-methylaminomethyl-2-thiouridylate)-methyltransferase	1128.69	-1.03076
MAB_3381c	hypothetical protein	2185.87	-1.1721
MAB_3402	Hypothetical protein	1030.51	-1.60191
MAB_3405	Putative short chain dehydrogenase/reductase	524.64	-1.66997
MAB_3410	hypothetical protein	395.909	-1.25427
MAB_3423	Probable cytochrome P450	1248.19	-1.10284
MAB_3430c	hypothetical protein	273.142	-1.33638
MAB_3442	hypothetical protein	244.885	-1.65793
MAB_3456	Putative transcriptional regulator, HxlR family	344.098	-1.61745
MAB_3471	Succinate-semialdehyde dehydrogenase	5008.68	-2.15527
MAB_3480	Putative short chain dehydrogenase/reductase	555.257	-3.12399
MAB_3484c	hypothetical protein	1207	-2.39711
MAB_3494c	hypothetical protein	865.822	-1.86827
MAB_3495	hypothetical protein	847.676	-1.52784
MAB_3496	Hypothetical protein	1266.28	-1.34096
MAB_3501	hypothetical protein	4462.43	-1.75819
MAB_3529	hypothetical protein	2478.4	-2.51811
MAB_3556	Putative hydrolase, alpha/beta fold	487.402	-1.73835
MAB_3557	hypothetical protein	276.671	-1.89498
MAB_3582	Putative transcriptional regulator, GntR family	379.562	-1.94431
MAB_3583c	hypothetical protein	10243.5	-3.05676
MAB_3584	Hypothetical protein	10553.3	-4.01923
MAB_3627c	Possible oxidoreductase	465.634	-2.04487
MAB_3671c	Probable thymidine phosphorylase DeoA	331.469	-1.21364
MAB_3672c	Probable cytidine deaminase Cdd	116.828	-2.36511
MAB_3678c	Probable alternative RNA polymerase sigma factor SigJ	515.598	-1.33496
MAB_3701c	Putative AraC-family regulatory protein	160.109	-1.71793
MAB_3722	hypothetical protein	2205.83	-1.69521
MAB_3736c	hypothetical protein	1199.92	-1.27912
MAB_3740c	Probable glutamate decarboxylase GadB	1498.56	-1.46171
MAB_3761c	hypothetical protein	714.252	-1.69736
MAB_3766	Probable cutinase cut3 precursor	2727.73	-2.21414
MAB_3776	Hypothetical protein	228.191	-2.2668
MAB_3781	hypothetical protein	3314.21	-2.10938
MAB_3789c	Possible protease IV SppA (endopeptidase IV)	4310.94	-1.49519
MAB_3791	Hypothetical protein	227.732	-1.45705
MAB_3792	Luciferase-like protein	1059.91	-1.233
MAB_3799c	hypothetical protein	446.908	-1.80261
MAB_3810	Putative hydrolase, alpha/beta fold	115.189	-1.25959
MAB_3825	Cytochrome P450	368.194	-1.29864
MAB_3827c	Ethanolamine ammonia-lyase, small subunit	599.211	-1.36753
MAB_3828c	Ethanolamine ammonia-lyase, large subunit	1130.31	-1.80387
MAB_3845c	hypothetical protein	1033.98	-3.05956
MAB_3854	hypothetical protein	594.229	-2.07858
MAB_3870c	Probable molybdopterin oxidoreductase	1278.88	-0.963714
MAB_3907c	Putative regulatory protein, LuxR	667.679	-1.47458
MAB_3908c	hypothetical protein	97.9168	-1.92048
MAB_3909	Putative peroxidase	431.123	-2.78706
MAB_3910	Serine peptidase	430.628	-1.45452
MAB_3911	hypothetical protein	257.651	-2.38102
MAB_3915	Probable glycerol-3-phosphate dehydrogenase 2	1327.13	-2.20917
MAB_3924c	Putative transcriptional regulator, TetR family	173.289	-2.07961
MAB_3925	hypothetical protein	57.4072	-1.58728
MAB_3929	Possible oxidoreductase	691.326	-1.162
MAB_3939	hypothetical protein	249.812	-2.3526
MAB_3940c	hypothetical protein	706	-1.5685
MAB_3941c	hypothetical protein	1162.86	-2.90713
MAB_3942	hypothetical protein	253.696	-1.57661
MAB_3944	hypothetical protein	1523.5	-1.525
MAB_3960c	hypothetical protein	40.192	-2.28535
MAB_3971	hypothetical protein	4303.25	-4.07747
MAB_3972c	hypothetical protein	4564.76	-1.4228
MAB_3984c	Putative metal transporter ATPase	10361.4	-2.56102
MAB_3985c	hypothetical protein	451.206	-1.47689
MAB_3994c	hypothetical protein	302.165	-2.92497
MAB_3999	hypothetical protein	527.735	-1.71908
MAB_4000	Hypothetical protein	279.233	-1.92687
MAB_4006	Putative lipase/esterase/beta-lactamase	1073.06	-1.69847
MAB_4030	Putative Mce family protein	327.45	-2.27072
MAB_4031	Putative Mce family protein	52.5337	-3.20386
MAB_4032	Putative Mce family protein	147.264	-2.04784
MAB_4034	Putative Mce family protein	288.474	-1.3284
MAB_4051c	hypothetical protein	202.204	-1.83142
MAB_4074c	Lipoprotein LpqH precursor	26.8287	-1.75773
MAB_4076	Putative nitrilase/cyanide hydratase	1646.57	-2.40042
MAB_4083c	Heparin-binding hemagglutinin (adhesin)	1217.83	-1.91018
MAB_4084c	Possible transcriptional regulator	509.944	-1.93824
MAB_4101	Hypothetical protein	643.885	-1.77629
MAB_4102c	Hypothetical protein	877.03	-2.55851
MAB_4106c	acyltransferase	1275.6	-1.23824
MAB_4109c	Putative methyltransferase	1218.67	-1.32897
MAB_4110c	acyltransferase	1592.26	-1.77306
MAB_4113	Glucose-1-phosphate thymidylyltransferase	2122.68	-1.65454
MAB_4121c	Putative transcriptional regulator, MerR family	124.053	-1.30844
MAB_4143c	Putative anti-ECFsigma factor, ChrR	380.934	-2.16284
MAB_4144	hypothetical protein	1446.48	-2.08998
MAB_4158	Probable acyl-CoA dehydrogenase FadE	119.636	-1.17734
MAB_4159	Probable acyl-CoA dehydrogenase	139.279	-1.39005
MAB_4164	Possible enoyl-CoA hydratase	176.939	-1.22421
MAB_4170	hypothetical protein	84.2982	-1.67573
MAB_4171c	NADPH-ferredoxin reductase FprA	361.171	-1.93218
MAB_4173	Possible oxidoreductase	281.444	-1.65932
MAB_4201c	Putative transcriptional regulator, TetR family	211.084	-1.26499
MAB_4204	Probable copper amine oxidase	570.721	-1.74073
MAB_4206	Putative amino acid transporter	284.944	-1.91136
MAB_4210	Putative MutT/NUDIX family protein	704.752	-1.10052
MAB_4211c	Hypothetical protein	740.11	-1.36266
MAB_4220c	Hypothetical protein	594.828	-1.24907
MAB_4222	hypothetical protein	1260.36	-3.07528
MAB_4223	Probable glutamine-binding protein GlnH	617.341	-2.0826
MAB_4224	Probable serine/threonine-protein kinase	1890.09	-2.64625
MAB_4231	Beta-lactamase-like protein	869.715	-1.44585
MAB_4252c	hypothetical protein	605.271	-1.83872
MAB_4266c	hypothetical protein	573.011	-1.19706
MAB_4279	Hypothetical protein	5438.41	-2.63522
MAB_4281c	hypothetical protein	926.486	-1.38087
MAB_4286	Putative integral membrane cytochrome c biogenesis protein	265.204	-2.45488
MAB_4287	Putative penicillinase repressor	226.705	-2.35673
MAB_4288	hypothetical protein	382.49	-2.79344
MAB_4289	hypothetical protein	312.857	-2.78265
MAB_4290c	hypothetical protein	951.33	-2.42162
MAB_4299c	hypothetical protein	622.441	-1.79214
MAB_4307	Possible arylsulfatase AtsA	3474.48	-2.89605
MAB_4308c	Hypothetical protein	664.461	-1.85259
MAB_4309c	Putative serine protease	2351.24	-2.32311
MAB_4325c	Hypothetical protein	896.121	-1.79499
MAB_4326c	hypothetical protein	3130.75	-2.8365
MAB_4337	Putative hydrolase, alpha/beta fold	855.647	-1.02311
MAB_4379c	MaoC-like dehydratase	318.963	-1.59226
MAB_4393	hypothetical protein	7927.51	-4.01989
MAB_4394	Conserved hypothetical protein (allophanate hydrolase?)	6328.32	-2.95631
MAB_4395	Aminoglycoside 2'-N-acetyltransferase	1970.06	-2.0467
MAB_4396c	Hypothetical protein	2122.64	-2.24021
MAB_4425	Hypothetical protein	3327.49	-5.10629
MAB_4426	Putative transcription regulator, ArsR family	4519.04	-4.13357
MAB_4427c	Putative transcriptional regulator	2309.43	-2.88684
MAB_4428	Putative short chain dehydrogenase/reductase	189.393	-1.93894
MAB_4429	hypothetical protein	186.146	-1.56988
MAB_4433c	Hypothetical protein	185.968	-1.98498
MAB_4434c	Putative iron/ascorbate dependent oxidoreductase	421.563	-2.45593
MAB_4437	Probable acyl-CoA dehydrogenase FadE	7923.07	-2.66133
MAB_4456	Putative cytochrome P450	834.975	-2.47654
MAB_4468	hypothetical protein	628.602	-1.63028
MAB_4483	hypothetical protein	149.512	-1.2062
MAB_4503c	Hypothetical protein	1494.55	-2.89072
MAB_4523	Putative adenylate cyclase	1468.74	-2.23017
MAB_4529	Putative membrane protein, MmpL	4813.27	-1.3165
MAB_4530	hypothetical protein	2547.67	-1.10428
MAB_4531	Hypothetical protein	19876.8	-4.09358
MAB_4541	Putative transcriptional regulator, TetR family	1049.7	-1.28793
MAB_4542c	hypothetical protein	924.891	-1.96848
MAB_4543c	hypothetical protein	2458.52	-1.89031
MAB_4544c	hypothetical protein	943.693	-1.2198
MAB_4548	Probable O-methyltransferase	3747.85	-1.262
MAB_4559	Putative long-chain-fatty-acid CoA ligase	979.708	-1.91882
MAB_4561	Conserved hypothetical protein (pirin?)	535.317	-1.24318
MAB_4576c	Hypothetical protein	187.058	-2.83889
MAB_4577c	Probable NAD(P) transhydrogenase, beta subunit PntB	865.641	-1.12844
MAB_4580c	Conserved hypothetical protein (putative glutathione S-transferase)	804.72	-1.41153
MAB_4594c	Putative Mce family protein	3462.97	-1.02548
MAB_4612	hypothetical protein	1507.53	-3.02798
MAB_4613	Similarity with UbiE/COQ5 methyltransferase	1145.23	-1.42337
MAB_4627	Hypothetical protein	843.229	-3.0624
MAB_4659	Conserved hypothetical protein (phosphoribosyltransferase?)	327.242	-1.43905
MAB_4660	hypothetical protein	275.488	-1.56571
MAB_4664	Hypothetical protein	3674.33	-2.82102
MAB_4682c	Hypothetical protein	2608.33	-2.55155
MAB_4683c	Hypothetical protein	2609.03	-2.25963
MAB_4692c	MbtH-like protein	73.1129	-1.98911
MAB_4715c	hypothetical protein	11749.6	-2.11746
MAB_4722	hypothetical protein	3225.46	-4.35565
MAB_4723c	Transcriptional regulator, MerR family	918.54	-2.65515
MAB_4735	Putative starvation-induced DNA protecting protein/Ferritin and Dps	2204.11	-4.02836
MAB_4736	Conserved hypothetical protein (serine/threonine-protein kinase PknE?)	3559.49	-3.2772
MAB_4739	Probable FAD dependent oxidoreductase	916.728	-1.69373
MAB_4741c	Putative terminal quinol oxidase, subunit I	2558.29	-2.97639
MAB_4748c	Conserved hypothetical protein (pyridoxamine 5'-phosphate oxidase?)	2984.03	-2.30787
MAB_4775c	hypothetical protein	1109.67	-1.30421
MAB_4778c	Hypothetical protein	1759.66	-2.84752
MAB_4779	Hypothetical protein	618.506	-3.42064
MAB_4806c	hypothetical protein	3959.19	-3.1777
MAB_4807	Bacteriophage protein	383.576	-1.24901
MAB_4909	Probable GABA permease GabP	502.783	-1.28056
MAB_4920c	hypothetical protein	511.556	-1.00931
MAB_4924	hypothetical protein	1734.03	-2.23681
MAB_4930	hypothetical protein	498.829	-1.47531
MAB_4931	Possible conserved polyketide synthase associated protein	293.21	-1.59103
MAB_4948c	hypothetical protein	1017.66	-1.09105
MAB_r5051	16S ribosomal RNA	25179	-3.76994
MAB_t5003	tRNA-Leu(CAG)	168.449	-3.0668
MAB_t5005	tRNA-Ser(GCT)	753.443	-2.22974
MAB_t5007	tRNA-Ser(CGA)	188.186	-4.83078
MAB_t5023c	tRNA-His(GTG)	113.564	-3.39135
MAB_t5039c	tRNA-Glu(CTC)	205.408	-2.58566
MAB_t5041c	tRNA-Ala(GGC)	186.242	-5.06105
MAB_t5043c	tRNA-Trp(CCA)	367.966	-1.33451
